# Supplementary material for: OsIPK2 Acts as an Organ-Specific Modulator of Rice Trichome Development by Coordinating Cuticular Wax Metabolism and Transcriptional Regulation
Source: Plants (Basel). 2026 May 6;15(9):1414. doi: 10.3390/plants15091414 (PMC13165412; doi:10.3390/plants15091414)
Supplement: Supplementary file 1 [file plants-15-01414-s001.zip]

Archive with 2 entries (2 files):
- Supplemental Figures S1-S11.pdf
- Supplemental Tables S1-S3.xlsx
