# Supplementary material for: OsIPK2 Acts as an Organ-Specific Modulator of Rice Trichome Development by Coordinating Cuticular Wax Metabolism and Transcriptional Regulation
Source: Plants (Basel). 2026 May 6;15(9):1414. doi: 10.3390/plants15091414 (PMC13165412; doi:10.3390/plants15091414)
Supplement: Supplementary file 1 [file plants-15-01414-s001.zip › Supplemental Tables S1-S3.xlsx]

## Sheet: Table S1
Table S1. Sequences of primers used in this study.
Name	Primer Sequence (5' to 3')
OsActin2 RT-F	GAAGATCACTGCCTTGCTCC
OsActin2 RT-R	CGATAACAGCTCCTCTTGGC
OsSAUR11 RT-F	GAGAAGGCGGTGCTCAAGT
OsSAUR11 RT-R	CAGCGGGTGGTTGAAGTAG
LOC_Os07g30160 RT-F	CCTGCGGTAACGGTAGAAG
LOC_Os07g30160 RT-R	CAACAATGTGGTCAAAGGC
LOC_Os08g29910 RT-F	ATCCAGCCATCATCCTTCC
LOC_Os08g29910 RT-R	AGGGCTTGGTTGAATCTCC
LOC_Os11g10520 RT-F	GGGAAGCCGCTGTCAATCG
LOC_Os11g10520 RT-R	CCCTCGCCCACACTCTCCA
OsHL6 RT-F	CCTGCTTCTGCATTTGACACCTA
OsHL6 RT-R	CCGCTGTGGCTGCTAGTC
OsWOX3B RT-F	AACGCGGCGCAGATACAG
OsWOX3B RT-R	TGGAACCAGTAGAAGACGTTCTTG
OsSCR1 RT-F	TCATCCGACCTTGTAACCCCG
OsSCR1 RT-R	AGCAGCGTCAGCAGGTGGAG
OsSCR2 RT-F	GCGAGTTACAGCGAGGATAGC
OsSCR2 RT-R	CAAGCAGAGGCAGTGAGAAGG
OsGL1-1 RT-F	ACCCCAACGTACCACACGAT
OsGL1-1 RT-R	ACCCCTGCGCTGGTTTTCTT
UBQ5 RT-F	ACCACTTCGACCGCCACTACT
UBQ5 RT-R	ACGCCTAAGCCTGCTGGTT
OsIPK2 RT-F	AGGAGCAAACCCTGTACCACTTCT
OsIPK2 RT-R	AAGTCCACCAGCTTCACCCTTACA
GL1 RT-F	CGACTCTCCACCGTCATTGTT
GL1 RT-R	TTCTCGTAGATATTTTCTTGTTGATGATG
GL2 RT-F	CCAACACCTTTTTGGTCCAT
GL2 RT-R	TGCTACTGTGTGCTTGTGGTC
GL3 RT-F	TTAAGGATCGGTTCGTTTGG
GL3 RT-R	TCGCTATTTTTGACCCCTTG
EGL3 RT-F	CCACTCGTAGTAGTTCGTGC
EGL3 RT-R	ACTGGAATCGGGCTATGTAGT
TTG1 RT-F	GCTCCCTCTCGCTTTTAGGT
TTG1 RT-R	CCGCAATATATCCTGGTTGG
ETC1 RT-F	TGTCGGTGAAAGGTGGGATT
ETC1 RT-R	CCCGAACACACAACTACTTCA
ETC2 RT-F	CGGTCCCAGTCTTAGGCAAA
ETC2 RT-R	TCTTCCTACGACTCTTCCTGC
CPC RT-F	ATGTTTCGTTCAGACAAGGC
CPC RT-R	TCATTTCCTAAAAAAGTCTC
TRY RT-F	ATGGATAACACTGACCGTCG
TRY RT-R	CTAGGAAGGATAGATAG
TCL1 RT-F	ATGGATAACACAAACCGTC
TCL1 RT-R	TCATTTGTGGGAGAAATAGTC
AtIPK2β RT-F	CCGCTGACTCTAACTTGACA
AtIPK2β RT-R	TCATCAGAATCGAGCAGGAAT
ACT8 RT-F	TGCAGACCGTATGAGCAAAG
ACT8 RT-R	CCGTCATGGAAACGATGTCT
ACT2 RT-F	CTTGCACCAAGCAGCATGAA
ACT2 RT-F	CCGATCCAGACACTGTACTTCCTT

## Sheet: Table S2
Table S2. Wax metabolic analysis of leaves from WT and OsIPK2 overexpression (Ov) transgenic plants.
Index	Compounds	物质	物质分类	Class	Formula	CAS	Ov-1	Ov-2	Ov-3	WT-1	WT-2	WT-3	VIP	P-value	FDR	Fold_Change	Log2FC	Type
NISTMW1	Ethylamine	乙胺	其他	Others	C2H7N	75-04-7	78269.3	97026.3	149042	54674.1	106207	70197.4	1.17824	0.305481	0.7595	1.40358	0.489111	insig
NISTMW2	D-Limonene	D-柠檬烯	单萜	Monoterpenoids	C10H16	5989-27-5	107665	106373	110481	109652	110552	116461	1.32065	0.192956	0.730138	0.963923	-0.0530095	insig
NISTMW3	4-methyl-Cyclohexanol	4-甲基环己醇	其他	Others	C7H14O	589-91-3	10040.3	12943.9	16190.9	17025.3	13200.3	21315.2	1.18313	0.238574	0.730138	0.760078	-0.395781	insig
NISTMW4	diethylcarbamic acid	二乙基氨基甲酸	其他	Others	C5H11NO2	24579-70-2	5911	8751.46	12920.9	3957.51	9904.66	7089.02	0.885877	0.454429	0.800775	1.31655	0.396768	insig
NISTMW5	Lactic Acid	乳酸	有机酸	Organic acids	C3H6O3	79-33-4	4828.73	7455.74	7875.48	5318.32	5603.97	4414.37	1.29955	0.227929	0.730138	1.31449	0.394507	insig
NISTMW6	(E)-3-Hexenoic acid	(E)-3-己烯酸	有机酸	Organic acids	C6H10O2	1577-18-0	4313.95	27592.3	10522	5887.23	21392	10175.8	0.0912162	0.853766	0.937473	1.13278	0.179864	insig
NISTMW7	1,4-Butanediol	1,4-丁二醇	其他	Others	C4H10O2	110-63-4	12102.3	23073.2	22224.1	6079.7	19293	14702.1	1.04874	0.332489	0.7595	1.43231	0.518344	insig
NISTMW8	Dodecane	十二烷	烷烃	Alkanes	C12H26	112-40-3	19726.4	31166.8	43137.2	14535.6	19926.9	19103.1	1.55538	0.178264	0.730138	1.75542	0.811819	insig
NISTMW9	1-(1-Hydroxycyclohexyl)ethan-1-one	1-(1-羟基环己基)乙-1-酮	酮	Ketones	C8H14O2	1123-27-9	13252	85850.5	21178.9	2640.06	36734.5	16665	0.961861	0.461082	0.800775	2.14636	1.10189	insig
NISTMW10	Benzoic acid	苯甲酸	有机酸	Organic acids	C7H6O2	65-85-0	7937.24	9665	7075.25	4124.17	8509.35	5775.63	1.27293	0.248061	0.730138	1.3405	0.422772	insig
NISTMW11	1,3-bis(1,1-dimethylethyl)-Benzene	1,3-双(1,1-二甲基乙基)-苯	其他	Others	C14H22	1014-60-4	6758.29	47405.9	18268	1144.81	68960.1	27046.3	0.347491	0.743534	0.924394	0.745562	-0.423601	insig
NISTMW12	2,9-dimethyl-Undecane	2,9-二甲基-十一烷	烷烃	Alkanes	C13H28	17301-26-7	13154.4	19626.2	17316.5	13399.5	22445.4	18247.1	0.256569	0.702999	0.924394	0.926147	-0.110686	insig
NISTMW13	Glycerol	甘油	碳水化合物	Carbohydrates	C3H8O3	56-81-5	37989.2	43772.5	45916.4	28544.1	59147.3	34615.9	0.498217	0.868186	0.937473	1.04391	0.0620012	insig
NISTMW14	4,6-Dimethyldodecane	4,6-二甲基十二烷	烷烃	Alkanes	C14H30	61141-72-8	11186.3	19510.4	15281.6	13040	19018.9	14742	0.0556642	0.931677	0.974026	0.98242	-0.0255877	insig
NISTMW15	Nonanoic acid	壬酸	脂肪酸	Fatty acids	C9H18O2	112-05-0	13189	16195.3	9822.88	14479.6	48588	27988.2	1.39197	0.220654	0.730138	0.430584	-1.21563	down
NISTMW16	Fumaric Acid	富马酸	有机酸	Organic acids	C4H4O4	110-17-8	26705	54861.2	42999.4	45637.7	45107.9	70144.1	0.935821	0.355918	0.779629	0.774229	-0.369167	insig
NISTMW17	2-Furanone, 3,4-dihydroxytetrahydro	3,4-二羟基氧杂环戊烷-2-酮	酮	Ketones	C4H6O4	17675-99-9	7405.21	6692.19	8254.47	5265.84	5895.08	10644.4	0.313772	0.925811	0.974026	1.02507	0.035717	insig
NISTMW18	Tetradecane	正十四烷	烷烃	Alkanes	C14H30	629-59-4	18399.3	35219.1	52824.9	11312.7	26609.4	18464.9	1.33595	0.230191	0.730138	1.88773	0.91665	insig
NISTMW19	diethyl(decyloxy)-Borane	二乙基(癸氧基)硼烷	其他	Others	C14H31BO	1000152-34-3	18521.9	42791.4	27177.3	19240	41722.8	32325.9	0.090177	0.876333	0.937473	0.948567	-0.0761778	insig
NISTMW20	2-Bromo dodecane	2-溴十二烷	其他	Others	C12H25Br	13187-99-0	23794.1	37269.2	41674	19820.9	48356.3	33872.2	0.249152	0.982693	0.988445	1.00674	0.00969166	insig
NISTMW21	Isovanillin	异香兰素	酚	Phenols	C8H8O3	621-59-0	19589	34814.2	15444.6	11532.1	33347.9	17217	0.479918	0.783723	0.937473	1.12482	0.169693	insig
NISTMW22	2,4-Di-tert-butylphenol	2,4-二叔丁基苯酚	酚	Phenols	C14H22O	96-76-4	323703	534306	414032	213593	636090	428799	0.30153	0.988445	0.988445	0.994962	-0.00728708	insig
NISTMW23	4-n-Propylbenzoic acid	4-正丙基苯甲酸	有机酸	Organic acids	C10H12O2	2438-05-3	16445.8	19481.5	18936	12502.4	19609.3	16013.7	1.03938	0.397364	0.800775	1.14001	0.189047	insig
NISTMW24	4-hydroxy-Benzeneethanol	4-羟基苯乙醇	其他	Others	C8H10O2	501-94-0	43998.6	63656.1	36643.8	29733	61667.7	37101.5	0.586005	0.697644	0.924394	1.12293	0.167262	insig
NISTMW25	Hexadecane	正十六烷	烷烃	Alkanes	C16H34	544-76-3	10106.2	20392.1	21064.8	6215.24	15801.9	8228.29	1.34267	0.199302	0.730138	1.70482	0.769621	insig
NISTMW26	1,3-Dimethyl-6-(trifluoromethyl)-1H-pyrazolo[3,4-b]pyridin-4-ol	1,3-二甲基-6-(三氟甲基)-7H-吡唑并[5,4-b]吡啶-4-酮	酮	Ketones	C9H8F3N3O	332867-83-1	3368.9	6782.91	7951.73	4532.31	5255.71	4880.06	0.633186	0.493484	0.800775	1.23421	0.303592	insig
NISTMW27	4-Hydroxy-3-methoxybenzyl alcohol	4-羟基-3-甲氧基苄醇	其他	Others	C8H10O3	498-00-0	8095.97	14010.1	4738.59	5148.36	12309.6	7038.65	0.218848	0.832443	0.937473	1.09585	0.132054	insig
NISTMW28	Dodecanoic acid	月桂酸	脂肪酸	Fatty acids	C12H24O2	143-07-7	73306.6	92334.9	70290.4	57715	82649	77299.4	0.677759	0.584669	0.881796	1.08393	0.116272	insig
NISTMW29	D-(-)-Ribofuranose	D-（-）-核呋喃糖	碳水化合物	Carbohydrates	C5H10O5	613-83-2	67521.9	56856	32552.4	62046.2	103588	63611.5	1.18691	0.235858	0.730138	0.684552	-0.546768	insig
NISTMW30	1,4,2,5 Cyclohexanetetrol	环己烷-1,2,4,5-四醇	其他	Others	C6H12O4	35652-37-0	60332.3	48760.7	23575.8	51068.5	103271	59551.8	1.17703	0.246406	0.730138	0.620261	-0.689052	insig
NISTMW31	Pristane	降植烷	二萜	Diterpenoids	C19H40	1921-70-6	27003.5	40173.7	29227.1	20318.8	50128.8	34904.6	0.0394842	0.775557	0.937473	0.915067	-0.128051	insig
NISTMW32	D-Tagatose	D-塔格糖	碳水化合物	Carbohydrates	C6H12O6	87-81-0	49553.8	45192.9	22466.9	41724.6	44101.3	29653.1	0.11987	0.955303	0.987504	1.01502	0.0215097	insig
NISTMW33	D-(-)-Fructose	D-果糖	碳水化合物	Carbohydrates	C6H12O6	57-48-7	54726.3	43093.2	20479.8	20410.5	30759	13383.6	1.25322	0.2111	0.730138	1.83259	0.873885	insig
NISTMW34	Neophytadiene	新植二烯	二萜	Diterpenoids	C20H38	504-96-1	206199	204844	97947.8	84560.1	109806	100054	1.42617	0.179976	0.730138	1.72879	0.789762	insig
NISTMW35	D-Psicofuranose	.beta.-D-呋喃阿洛糖	碳水化合物	Carbohydrates	C6H12O6	470-24-6	174066	124949	71615.4	11054.9	98112.1	44011.9	1.3715	0.138105	0.730138	2.41959	1.27476	up
NISTMW36	3,7,11,15-Tetramethylhexadec-2-ene	3,7,11,15-四甲基-2-十六碳烯	二萜	Diterpenoids	C20H40	2437-93-6	14335.5	11208.9	7238.74	6920.74	7557.01	6349.18	1.44271	0.188837	0.730138	1.57408	0.654504	insig
NISTMW37	Myristic acid	肉豆蔻酸	脂肪酸	Fatty acids	C14H28O2	544-63-8	74163.4	85447.7	60665.8	66575	75362.3	73853.4	0.145343	0.859645	0.937473	1.02079	0.0296856	insig
NISTMW38	D-Allofuranose	D-异呋喃糖	碳水化合物	Carbohydrates	C6H12O6	36468-80-1	59332	35238	25488.8	19295.2	22491.1	8962.31	1.54851	0.135378	0.730138	2.36575	1.2423	up
NISTMW39	D-Glucose	D-葡萄糖	碳水化合物	Carbohydrates	C6H12O6	50-99-7	245103	195940	96127.4	66290.9	100575	46700.6	1.61249	0.120555	0.730138	2.51524	1.33069	up
NISTMW40	7,9-Di-tert-butyl-1-oxaspiro(4,5)deca-6,9-diene-2,8-dione	7,9-二叔丁基-1-氧杂螺[4.5]癸-6,9-二烯-2,8-二酮	其他	Others	C17H24O3	82304-66-3	58238	57880.8	50158.4	68622.3	99206.8	75283.3	1.68909	0.100678	0.730138	0.683951	-0.548034	insig
NISTMW41	Pentadecanoic acid	十五烷酸	脂肪酸	Fatty acids	C15H30O2	1002-84-2	19217.2	29747.3	18762.5	23935.6	17150.8	21235.1	0.379038	0.688715	0.924394	1.08673	0.119999	insig
NISTMW42	1-Hexadecanol	十六烷醇	脂肪醇	Fatty alcohols	C16H34O	36653-82-4	32832	27466.4	22875.5	21852.9	25587	21445.4	1.23961	0.235498	0.730138	1.20743	0.271934	insig
NISTMW43	Phthalic acid, butyl 2-pentyl ester	邻苯二甲酸丁酯-2-戊酯	其他	Others	C17H24O4	1000315-47-6	53615	63636	44835.7	53094.7	48360.6	61275.6	0.100382	0.975829	0.988445	0.996041	-0.00572256	insig
NISTMW44	(E)-Hexadec-9-enoic acid	(E)-十六-9-烯酸	脂肪酸	Fatty acids	C16H30O2	10030-73-6	32689.4	25264.8	16266.8	12601.6	7058.51	11213.7	1.69981	0.0799731	0.730138	2.40401	1.26545	up
NISTMW45	Palmitic Acid	棕榈酸	脂肪酸	Fatty acids	C16H32O2	57-10-3	2.6245e+06	2.66332e+06	1.98298e+06	2.01018e+06	2.11432e+06	2.30105e+06	0.991264	0.331337	0.7595	1.13155	0.178296	insig
NISTMW46	Oleonitrile	(Z)-9-十八烯腈	脂肪腈	Fatty nitrile	C18H33N	112-91-4	27074.6	27377.8	31735	26500	43444.1	32665.1	0.861118	0.386052	0.800775	0.839957	-0.251613	insig
NISTMW47	Heptadecanoic acid	十七烷酸	脂肪酸	Fatty acids	C17H34O2	506-12-7	19336.2	20836.7	15354.8	15815	17266.3	14547.7	1.20394	0.246398	0.730138	1.16583	0.221364	insig
NISTMW48	1-Octadecanol	硬脂醇	脂肪醇	Fatty alcohols	C18H38O	112-92-5	64072.8	60215	47616.2	55774.8	49991.1	51810.7	0.733076	0.443282	0.800775	1.09092	0.12555	insig
NISTMW49	Phytol	植醇	二萜	Diterpenoids	C20H40O	150-86-7	266833	230813	149650	184028	623347	173926	0.510913	0.533853	0.832449	0.659631	-0.600269	insig
NISTMW50	Hexadecanamide	十六碳酰胺	脂肪胺	Fatty amides	C16H33NO	629-54-9	1.04989e+06	1.07057e+06	1.20325e+06	1.20717e+06	1.3872e+06	1.22609e+06	1.49079	0.0927488	0.730138	0.869976	-0.200953	insig
NISTMW51	1-iodo-Octadecane	1-碘-十八烷	其他	Others	C18H37I	629-93-6	15594.2	16479.1	8989.29	16300.2	16748.5	18847.9	1.16976	0.262451	0.730138	0.791238	-0.337816	insig
NISTMW52	9,12-Octadecadienoic acid	亚油酸	脂肪酸	Fatty acids	C18H32O2	60-33-3	76165.1	40173.2	23559.5	30429.9	34273.5	49331.8	0.256013	0.644585	0.906452	1.2268	0.294895	insig
NISTMW53	(E)-9-Octadecenoic acid	(E)-9-十八碳烯酸	脂肪酸	Fatty acids	C18H34O2	112-79-8	312517	198406	88711.9	117230	133479	152268	0.674925	0.417498	0.800775	1.48801	0.573385	insig
NISTMW54	.alpha.-Linolenic acid	α-亚麻酸	脂肪酸	Fatty acids	C18H30O2	463-40-1	333378	204750	92752.9	117431	121851	155571	0.805382	0.375182	0.800775	1.59776	0.676055	insig
NISTMW55	Stearic acid	硬脂酸	脂肪酸	Fatty acids	C18H36O2	57-11-4	1.67065e+06	1.76072e+06	1.36617e+06	1.27628e+06	1.45621e+06	1.55845e+06	1.02153	0.316593	0.7595	1.11807	0.161004	insig
NISTMW56	Tricosane	正二十三烷	烷烃	Alkanes	C23H48	638-67-5	29688.3	35410.8	24140.2	68392.1	31044.9	49092.3	1.45518	0.201808	0.730138	0.60082	-0.734996	insig
NISTMW57	(Z)-9-Octadecenamide	(Z)-9-十八碳烯酰胺	脂肪胺	Fatty amides	C18H35NO	301-02-0	7.07072e+06	7.40667e+06	8.85347e+06	8.58259e+06	9.75224e+06	8.434e+06	1.27568	0.17594	0.730138	0.871568	-0.198315	insig
NISTMW58	Octadecanamide	十八碳酰胺	脂肪胺	Fatty amides	C18H37NO	124-26-5	658609	683318	732812	666520	814200	726899	0.760995	0.425631	0.800775	0.939808	-0.0895616	insig
NISTMW59	Tetracosane	正二十四烷	烷烃	Alkanes	C24H50	646-31-1	41039.5	54995.9	37607.3	32674.2	38283.7	35014.8	1.41549	0.219246	0.730138	1.26111	0.334688	insig
NISTMW60	Arachidic acid	二十烷酸	脂肪酸	Fatty acids	C20H40O2	506-30-9	44351.9	43455.1	32580.4	39974	43660.2	39740.8	0.332492	0.82238	0.937473	0.975785	-0.0353654	insig
NISTMW61	Phytanic acid	植烷酸	脂肪酸	Fatty acids	C20H40O2	14721-66-5	31135.6	36521.7	22972.5	30524.9	36066.5	29113.5	0.428114	0.729961	0.924394	0.946971	-0.0786082	insig
NISTMW62	Kauren-19-oic acid	(1S,4S,5R,9S,10R,13R)-5,9-二甲基-14-亚甲基四环[11.2.1.01,10.04,9]十六烷-5-羧酸	二萜	Diterpenoids	C20H30O2	6730-83-2	13108.2	22166.3	10931.2	10742.4	9523.56	19193.2	0.524952	0.650281	0.906452	1.17097	0.227709	insig
NISTMW63	3(2H)-Phenanthrenone, 7-ethenyl-1,4,4a,4b,5,6,7,8,10,10a-decahydro-1-(hydroxymethyl)-4a-methyl-, [1R-(1.alpha.,4ab,4b.alpha.,7.alpha.,10a.alpha.)]-	7-乙烯基-1-(羟甲基)-4a-甲基-1,2,4,4b,5,6,7,8,10,10a-十氢菲-3-酮	酮	Ketones	C18H26O2	57289-37-9	16076.3	26419.5	10989.2	9371.12	10189.1	21991.3	0.697161	0.550405	0.843954	1.2872	0.364235	insig
NISTMW64	Pentacosane	正二十五烷	烷烃	Alkanes	C25H52	629-99-2	84766.5	84936.4	71811.1	69610.1	74698.1	83255.6	0.737721	0.474645	0.800775	1.0613	0.0858353	insig
NISTMW65	11,13-Dihydrolactucin	(3S,3aR,4S,9aS,9bR)-4-羟基-9-(羟甲基)-3,6-二甲基-3,3a,4,5,9a,9b-六氢薁并[4,5-b]呋喃-2,7-二酮	倍半萜	Sesquiterpenoids	C15H18O5	83117-63-9	38379.5	46520.2	27113.8	21857.4	31695.7	40731.6	0.746189	0.492612	0.800775	1.18804	0.248578	insig
NISTMW66	Chrysophanol	大黄酚	聚酮	Polyketides	C15H10O4	481-74-3	33368.6	38713	28140.1	36164.4	33729	32400.6	0.299252	0.847499	0.937473	0.979742	-0.0295258	insig
NISTMW67	Hexacosane	正二十六烷	烷烃	Alkanes	C26H54	630-01-3	123015	128799	94480.6	102754	91012.2	127914	0.491372	0.617981	0.896747	1.07652	0.106373	insig
NISTMW68	1-Monopalmitin	1-棕榈酸单甘油酯	单酰甘油	Monoradylglycerols	C19H38O4	542-44-9	77936.3	61318.5	44272.5	75075.7	63667.4	69265.4	0.895895	0.496133	0.800775	0.882307	-0.180648	insig
NISTMW69	3-(5-Hydroxy-2,2,7,8-tetramethyl-6-oxo-7,8-dihydropyrano[3,2-g]chromen-10-yl)hexanoic acid	3-(5-羟基-2,2,7,8-四甲基-6-氧代-7,8-二氢吡喃并[3,2-g]色烯-10-基)己酸	有机酸	Organic acids	C22H28O6	87828-04-4	116640	179918	61335.8	28521.9	41190.1	122986	1.15743	0.292068	0.746396	1.85728	0.893189	insig
NISTMW70	Antiquorin	(1R,9S,12R)-13-羟基-5,5,9-三甲基-16-亚甲基四环[10.2.2.01,10.04,9]十六烷-6,14-二酮	二萜	Diterpenoids	C20H28O3	120929-72-8	121206	180223	62020.1	31908.7	40422.6	122255	1.16976	0.27777	0.730138	1.86781	0.901345	insig
NISTMW71	4a.alpha.,4b.beta.-Gibbane-1.alpha.,10.beta.-dicarboxylic acid, 4a,8.alpha.-dihydroxy-1,8-dimethyl-, 1,4a-lactone, methyl ester	6-羟基-6,11-二甲基-16-氧代-15-氧杂五环[9.3.2.15,8.01,10.02,8]十七烷-9-羧酸甲酯	其他	Others	C20H28O5	5016-73-9	28736.9	39131.3	19868.6	17620	28703.2	27362.8	0.671175	0.522303	0.82848	1.19069	0.251793	insig
NISTMW72	Behenic acid	山嵛酸	脂肪酸	Fatty acids	C22H44O2	112-85-6	71524.6	85435.4	47248	48182.1	43795.1	84880.9	0.554852	0.623824	0.896747	1.15464	0.207448	insig
NISTMW73	Sucrose	蔗糖	碳水化合物	Carbohydrates	C12H22O11	57-50-1	86904.4	76149.2	45365.7	39504.4	44233.5	36371.7	1.59758	0.137544	0.730138	1.73524	0.795138	insig
NISTMW74	1-Tetracosanol	二十四烷醇	脂肪醇	Fatty alcohols	C24H50O	506-51-4	92121.4	94393.7	74812.7	89401.4	81052.8	84983.8	0.186139	0.789429	0.937473	1.02306	0.0328872	insig
NISTMW75	cis-13-Docosenamide	芥酸酰胺	脂肪胺	Fatty amides	C22H43NO	112-84-5	99442.8	216591	90690.6	87056.3	84830.2	82949.4	1.2107	0.338473	0.7595	1.59602	0.674483	insig
NISTMW76	1-Monostearin	1-硬脂酸单甘油酯	单酰甘油	Monoradylglycerols	C21H42O4	123-94-4	65885.2	51486.7	48945.5	53721.4	56666.8	62449.6	0.502694	0.736365	0.924394	0.962274	-0.0554798	insig
NISTMW77	Octacosane	正二十八烷	烷烃	Alkanes	C28H58	630-02-4	168456	184924	146125	159370	151898	178965	0.177533	0.83528	0.937473	1.01891	0.0270327	insig
NISTMW78	Tetracosanoic acid	二十四烷酸	脂肪酸	Fatty acids	C24H48O2	557-59-5	69200.9	80486.1	50490.9	66974.4	59909.2	63235.7	0.223533	0.741634	0.924394	1.05291	0.0743787	insig
NISTMW79	1-Hexacosanol	二十六烷醇	脂肪醇	Fatty alcohols	C26H54O	506-52-5	37097.3	36326.9	24244.6	43987.5	33024.1	40846.5	1.13595	0.275609	0.730138	0.828698	-0.271081	insig
NISTMW80	Triacontane	正三十烷	烷烃	Alkanes	C30H62	638-68-6	132433	147436	114239	129534	138400	153857	0.749825	0.486258	0.800775	0.934367	-0.0979391	insig
NISTMW81	Hexacosanoic acid	蜡酸	脂肪酸	Fatty acids	C26H52O2	506-46-7	61918.7	71358.8	51928.6	54030.9	57125.1	56223.2	0.934948	0.400784	0.800775	1.10651	0.146012	insig
NISTMW82	Hentriacontane	三十一烷	烷烃	Alkanes	C31H64	630-04-6	356886	359173	306814	377740	386545	408289	1.6125	0.0805849	0.730138	0.872332	-0.197051	insig
NISTMW83	1-Octacosanol	二十八烷醇	脂肪醇	Fatty alcohols	C28H58O	557-61-9	315090	329135	208404	303753	284279	298683	0.439264	0.794937	0.937473	0.96156	-0.0565517	insig
NISTMW84	Octacosanoic acid	褐煤酸	脂肪酸	Fatty acids	C28H56O2	506-48-9	151254	148065	96976.3	128508	106673	128335	0.388709	0.610596	0.896747	1.09017	0.124557	insig
NISTMW85	1-Nonacosanol	二十九烷醇	脂肪醇	Fatty alcohols	C29H60O	6624-76-6	396769	389279	229857	327561	291638	332395	0.159834	0.735103	0.924394	1.06758	0.0943487	insig
NISTMW86	Campesterol	菜油甾醇	三萜	Triterpenoids	C28H48O	474-62-4	73456.9	66656.1	39569.8	44658	42937	43664.6	1.17665	0.259057	0.730138	1.36891	0.453029	insig
NISTMW87	Stigmasterol	豆甾醇	类固醇	Steroids	C29H48O	83-48-7	241514	220577	169518	157079	148113	160009	1.62512	0.118246	0.730138	1.35771	0.44118	insig
NISTMW88	1-Triacontanol	三十烷醇	脂肪醇	Fatty alcohols	C30H62O	593-50-0	2.38171e+07	2.16701e+07	1.34729e+07	1.76857e+07	1.64214e+07	1.64841e+07	0.635079	0.470058	0.800775	1.16542	0.220854	insig
NISTMW89	.beta.-Sitosterol	β-谷甾醇	类固醇	Steroids	C29H50O	83-46-5	369071	350791	217437	224495	216719	254683	1.23302	0.230307	0.730138	1.34689	0.429635	insig
NISTMW90	beta-Amyrin	β-香树脂醇	三萜	Triterpenoids	C30H50O	559-70-6	829333	898269	525553	506184	414179	470783	1.60426	0.122142	0.730138	1.61964	0.695672	insig
NISTMW91	alpha-Amyrin	α-香树脂醇	三萜	Triterpenoids	C30H50O	638-95-9	731259	832192	463583	405785	324919	410038	1.66241	0.107379	0.730138	1.77694	0.829398	insig
NISTMW92	Dotriacontanal	三十二烷醛	脂肪醛	Fatty aldehydes	C32H64O	57878-00-9	114362	84735.4	52553.5	37796.4	53726.6	51103.1	1.48386	0.171618	0.730138	1.76441	0.819189	insig

## Sheet: Table S3
Table S3. RNA-Seq analysis of WT and OsIPK2-overexpressing transgenic rice plants (OE-1).
gene_id	expression_OE	expression_WT	log2FC(OX/WT)	pval	padj	regulate	significant	fpkm_OE-1	fpkm_OE-2	fpkm_E3	fpkm_CK-1	fpkm_CK-2	fpkm_CK-3	chr	start	end	strand	gene_name	gene_biotype	GO_biological_process	GO_cellular_component	GO_molecular_function	KEGG_genes	KEGG_pathways	gene_length	NR_tophit_name	NR_tophit_description	Swissprot_tophit_name	Swissprot_tophit_description	String_tophit_name	String_tophit_description	COG	KOG	NOG	Pfam
LOC107275248	4.23934205900774	4.28546498273872	-0.0155748	0.948358882503928	0.999996531268735	down	no	5.42290938486027	3.7700912172724	3.52502557489056	4.62275375165493	5.82363946832471	2.41000172823651	NC_029257.1	22975538	22976653	-	LOC107275248	--	--	--	--	--	--	997	XP_006647445.1	XP_006647445.1 PREDICTED: anaphase-promoting complex subunit 15 [Oryza brachyantha]	_	_	_	_	_	_	_	PF15243.3|ANAPC15|Anaphase-promoting complex subunit 15|XM_015771010.2|m.2567:47-138
LOC107275249	0.591367491781805	0.624402739290543	-0.0771521	0.851671450151254	0.999996531268735	down	no	0.873578144828701	0.534096791484161	0.366427539032552	0.880692779897763	0.447854501092579	0.544660936881287	NC_029256.1	22879938	22887152	-	LOC107275249	--	GO:0006468|protein phosphorylation; GO:0048544|recognition of pollen	GO:0005886|plasma membrane; GO:0016021|integral component of membrane	GO:0004674|protein serine/threonine kinase activity; GO:0005516|calmodulin binding; GO:0005524|ATP binding; GO:0030246|carbohydrate binding	--	--	3066	XP_015619410.1	XP_015619410.1 G-type lectin S-receptor-like serine/threonine-protein kinase At2g19130 isoform X1 [Oryza sativa Japonica Group]	sp|O64477|Y2913_ARATH	sp|O64477|Y2913_ARATH G-type lectin S-receptor-like serine/threonine-protein kinase At2g19130 OS=Arabidopsis thaliana GN=At2g19130 PE=2 SV=1	39947.LOC_Os01g40499.2	S-locus lectin protein kinase family protein, putative, expressed	COG0515	KOG1187	_	PF00069.22|Pkinase|Protein kinase domain|XM_015763924.2|m.5878:540-825;PF07714.14|Pkinase_Tyr|Protein tyrosine kinase|XM_015763924.2|m.5878:539-744;PF01453.21|B_lectin|D-mannose binding lectin|XM_015763924.2|m.5878:101-209;PF00954.17|S_locus_glycop|S-locus glycoprotein domain|XM_015763924.2|m.5878:251-352;PF08276.8|PAN_2|PAN-like domain|XM_015763924.2|m.5878:388-448
LOC107275250	21.4398694761559	20.7796950634938	0.0451002714904263	0.950476853312026	0.999996531268735	up	no	32.9989840868427	15.5257201450826	15.7949041965424	11.492661168709	33.6141434811952	17.2322805405772	NC_029262.1	5654952	5657248	+	LOC107275250	--	GO:0006122|mitochondrial electron transport, ubiquinol to cytochrome c	GO:0005750|mitochondrial respiratory chain complex III	--	ko:K00417|QCR7,UQCRB	ko00190|Oxidative phosphorylation; ko01100|Metabolic pathways	812	XP_015646526.1	XP_015646526.1 cytochrome b-c1 complex subunit 7 [Oryza sativa Japonica Group]	sp|P48502|QCR7_SOLTU	sp|P48502|QCR7_SOLTU Cytochrome b-c1 complex subunit 7 OS=Solanum tuberosum PE=1 SV=1	_	_	_	_	_	PF02271.13|UCR_14kD|Ubiquinol-cytochrome C reductase complex 14kD subunit|XM_015791040.2|m.9700:68-165
LOC107275251	0.892346056911413	0.928256149494578	-0.056301	0.818097135365076	0.999996531268735	down	no	0.757649458924776	1.02349378995795	0.895894921851514	0.808275071205904	1.02673183906627	0.949761538211559	NC_029267.1	2651626	2654619	+	LOC107275251	--	--	GO:0005783|endoplasmic reticulum	GO:0005524|ATP binding	--	--	1885	XP_015618580.1	XP_015618580.1 heat shock 70 kDa protein BIP3-like [Oryza sativa Japonica Group]	sp|Q6L590|BIP3_ORYSJ	sp|Q6L590|BIP3_ORYSJ Heat shock 70 kDa protein BIP3 OS=Oryza sativa subsp. japonica GN=BIP3 PE=2 SV=1	39947.LOC_Os12g05760.1	DnaK family protein, putative, expressed	COG0443	KOG0100	_	PF00012.17|HSP70|Hsp70 protein|XM_015763094.2|m.7210:47-405;PF06723.10|MreB_Mbl|MreB/Mbl protein|XM_015763094.2|m.7210:177-399
LOC107275252	3.33050518338796	3.15299613635871	0.0787745038611019	0.793856755963695	0.999996531268735	up	no	3.63982235474684	3.52891115257863	2.8227820428384	2.75436457423782	3.07363729415445	3.63098654068386	NC_029266.1	856387	858624	+	LOC107275252	--	GO:0090378|seed trichome elongation	--	GO:0004842|ubiquitin-protein transferase activity; GO:0046872|metal ion binding	--	--	2102	XP_015617090.1	XP_015617090.1 E3 ubiquitin-protein ligase RNF6 [Oryza sativa Japonica Group]	sp|P0CH30|RING1_GOSHI	sp|P0CH30|RING1_GOSHI E3 ubiquitin-protein ligase RING1 OS=Gossypium hirsutum GN=RING1 PE=1 SV=1	39947.LOC_Os11g02670.1	zinc finger, C3HC4 type domain containing protein, expressed	_	KOG0800	_	PF13639.3|zf-RING_2|Ring finger domain|XM_015761604.2|m.919:326-367;PF13923.3|zf-C3HC4_2|Zinc finger, C3HC4 type (RING finger)|XM_015761604.2|m.919:326-366;PF00097.22|zf-C3HC4|Zinc finger, C3HC4 type (RING finger)|XM_015761604.2|m.919:326-366
LOC107275253	15.6091306934211	19.8158360639314	-0.344068	0.663770689787403	0.999996531268735	down	no	9.73839402088802	15.2169728885053	21.8720251708701	9.18047305888228	4.08900264829961	46.1780324846123	NC_029258.1	31694719	31696836	-	LOC107275253	--	GO:0009793|embryo development ending in seed dormancy; GO:0010183|pollen tube guidance; GO:0050832|defense response to fungus	GO:0005634|nucleus; GO:0005829|cytosol; GO:0009507|chloroplast	GO:0036033|mediator complex binding	--	--	1058	XP_015633042.1	XP_015633042.1 CCG-binding protein 1 [Oryza sativa Japonica Group]	sp|Q9XIM0|MEE14_ARATH	sp|Q9XIM0|MEE14_ARATH CCG-binding protein 1 OS=Arabidopsis thaliana GN=MEE14 PE=1 SV=1	_	_	_	_	_	_
LOC107275256	35.2778392387224	32.9309412017461	0.0992893161399344	0.726193574900312	0.999996531268735	up	no	39.2083861321418	38.0762859507242	28.5488456333013	31.116800262185	41.1516790172538	26.5243443257995	NC_029261.1	4538276	4540508	+	LOC107275256	--	--	--	--	--	--	2032	XP_015642908.1	XP_015642908.1 uncharacterized protein LOC107275256 isoform X1 [Oryza sativa Japonica Group]	_	_	39947.LOC_Os06g09020.1	expressed protein	_	_	NOG269363	PF07893.10|DUF1668|Protein of unknown function (DUF1668)|XM_015787423.2|m.2450:5-415
LOC107275259	6.62525918904476	6.67012972699815	-0.0097233	0.909478652682722	0.999996531268735	down	no	6.28500869780113	5.63166073886241	7.95910813047074	5.94835787043667	5.76201013595745	8.30002117460032	NC_029265.1	20792527	20795875	-	LOC107275259	--	--	GO:0005886|plasma membrane; GO:0009506|plasmodesma; GO:0016021|integral component of membrane	GO:0004674|protein serine/threonine kinase activity; GO:0005524|ATP binding	--	--	3349	XP_015614124.1	XP_015614124.1 probable receptor-like protein kinase At5g24010 [Oryza sativa Japonica Group]	sp|Q9FLW0|Y5241_ARATH	sp|Q9FLW0|Y5241_ARATH Probable receptor-like protein kinase At5g24010 OS=Arabidopsis thaliana GN=At5g24010 PE=1 SV=1	_	_	_	_	_	PF07714.14|Pkinase_Tyr|Protein tyrosine kinase|XM_015758638.2|m.15004:497-705;PF00069.22|Pkinase|Protein kinase domain|XM_015758638.2|m.15004:495-706;PF12819.4|Malectin_like|Carbohydrate-binding protein of the ER|XM_015758638.2|m.15004:34-387
LOC107275261	22.8038460321474	21.2847778312078	0.0994100030578071	0.63525863343766	0.999996531268735	up	no	24.5037755521055	24.0397878673766	19.8679746769601	20.579474108708	24.6892310464077	18.5856283385077	NC_029265.1	13543424	13551907	+	LOC107275261	--	--	--	--	--	--	2860	AAK50423.1	AAK50423.1 Putative Mic1 homolog [Oryza sativa Japonica Group]	_	_	39947.LOC_Os10g26140.1	CPuORF15 - conserved peptide uORF-containing transcript, expressed	_	KOG2377	_	PF07035.9|Mic1|Colon cancer-associated protein Mic1-like|XM_026020775.1|m.13066:548-598;PF07035.9|Mic1|Colon cancer-associated protein Mic1-like|XM_026020775.1|m.13066:613-713
LOC107275263	2.75673957163626	2.89139874037262	-0.0685617	0.659543955624704	0.999996531268735	down	no	3.1509141432692	2.77115206941992	2.34815250221966	2.82807674176173	3.03668162720553	2.80943785215059	NC_029256.1	35228692	35232846	+	LOC107275263	--	GO:0018105|peptidyl-serine phosphorylation; GO:0018107|peptidyl-threonine phosphorylation; GO:0035556|intracellular signal transduction	GO:0005622|intracellular	GO:0004674|protein serine/threonine kinase activity; GO:0005524|ATP binding	ko:K07198|PRKAA,AMPK	--	2936	EEE55601.1	EEE55601.1 hypothetical protein OsJ_03914 [Oryza sativa Japonica Group]	sp|Q0JI49|CIPKB_ORYSJ	sp|Q0JI49|CIPKB_ORYSJ CBL-interacting protein kinase 11 OS=Oryza sativa subsp. japonica GN=CIPK11 PE=2 SV=1	_	_	_	_	_	PF00069.22|Pkinase|Protein kinase domain|XM_015766141.2|m.9285:12-266;PF07714.14|Pkinase_Tyr|Protein tyrosine kinase|XM_015766141.2|m.9285:13-262;PF03822.11|NAF|NAF domain|XM_015766141.2|m.9285:313-369;PF14531.3|Kinase-like|Kinase-like|XM_015766141.2|m.9285:103-253
LOC107275264	3.43155357293361	3.14628188036701	0.124833912912626	0.8878538887098	0.999996531268735	up	no	4.30872973847916	5.12623173908736	0.859699241234318	3.32634948503337	1.99816101385567	4.11433514221198	NC_029258.1	35877597	35878295	-	LOC107275264	--	--	GO:0005886|plasma membrane; GO:0016021|integral component of membrane	--	--	--	584	XP_015629680.2	XP_015629680.2 uncharacterized protein At5g65660 [Oryza sativa Japonica Group]	sp|Q9LSK9|Y5566_ARATH	sp|Q9LSK9|Y5566_ARATH Uncharacterized protein At5g65660 OS=Arabidopsis thaliana GN=At5g65660 PE=2 SV=1	_	_	_	_	_	_
LOC107275265	4.44963209232709	1.71586538522513	1.36960475561762	0.0118579928192581	0.779415274413943	up	no	3.09922795416736	4.0097184126982	6.2399499101157	2.57572699096891	0.857718509438965	1.71415065526751	NC_029262.1	14303286	14309517	+	LOC107275265	--	--	--	--	--	--	2706	XP_025881469.1	XP_025881469.1 uncharacterized protein LOC112939045 isoform X1 [Oryza sativa Japonica Group]	_	_	_	_	_	_	_	_
LOC107275268	16.4965025066697	15.5412908331675	0.0860001299852229	0.680630069995443	0.999996531268735	up	no	14.3914317140662	17.5139731589818	17.5841026469611	15.8867683750653	15.7166570758767	15.0204470485606	NC_029265.1	15229868	15234588	-	LOC107275268	--	GO:0007006|mitochondrial membrane organization	GO:0005739|mitochondrion; GO:0016020|membrane	--	--	--	1791	EEE55495.1	EEE55495.1 hypothetical protein OsJ_03682 [Oryza sativa Japonica Group]	sp|O60121|YH77_SCHPO	sp|O60121|YH77_SCHPO Uncharacterized protein C16G5.07c OS=Schizosaccharomyces pombe (strain 972 / ATCC 24843) GN=SPBC16G5.07c PE=3 SV=1	_	_	_	_	_	PF01145.22|Band_7|SPFH domain / Band 7 family|XR_003238969.1|m.13452:137-214;PF00026.20|Asp|Eukaryotic aspartyl protease|XR_003238969.1|m.13454:78-111;PF08263.9|LRRNT_2|Leucine rich repeat N-terminal domain|XR_003238969.1|m.13454:30-67
LOC107275273	1.28576474326892	1.18539950141945	0.116310962711361	0.807217271670057	0.999996531268735	up	no	1.03546104221204	1.50061119580302	1.32122199179169	1.13124325402845	0.813188872537779	1.61176637769212	NC_029258.1	17680185	17683021	-	LOC107275273	--	GO:0016567|protein ubiquitination	--	GO:0004672|protein kinase activity; GO:0004842|ubiquitin-protein transferase activity; GO:0005524|ATP binding	--	--	1871	ABF96694.1	ABF96694.1 expressed protein [Oryza sativa Japonica Group]	sp|Q0DR28|PUB57_ORYSJ	sp|Q0DR28|PUB57_ORYSJ U-box domain-containing protein 57 OS=Oryza sativa subsp. japonica GN=PUB57 PE=2 SV=1	_	_	_	_	_	_
LOC107275277	2.61915547329186	2.40315541670027	0.123678623471796	0.563234242118767	0.999996531268735	up	no	2.53617892529285	2.86896633240247	2.45232116218027	2.50432416680366	2.27370943152133	2.43143265177581	NC_029267.1	26107212	26115868	-	LOC107275277	--	--	GO:0005634|nucleus; GO:0005829|cytosol	GO:0016787|hydrolase activity	--	--	2196	XP_025878082.1	XP_025878082.1 putative hydrolase C777.06c isoform X2 [Oryza sativa Japonica Group]	sp|O74545|YCV6_SCHPO	sp|O74545|YCV6_SCHPO Putative hydrolase C777.06c OS=Schizosaccharomyces pombe (strain 972 / ATCC 24843) GN=SPCC777.06c PE=4 SV=1	39947.LOC_Os12g42110.1	phosphonate metabolism protein-related, putative	COG1235	_	_	PF12706.4|Lactamase_B_2|Beta-lactamase superfamily domain|XR_001542022.2|m.11541:94-253
LOC107275280	0.814028660236394	1.04311871048563	-0.353902	0.245359458970696	0.999996531268735	down	no	0.697153738529457	0.904657167902167	0.840275074277559	1.22716616328641	0.857420903261591	1.04476906490889	NC_029266.1	12388933	12392896	+	LOC107275280	--	GO:0009451|RNA modification	GO:0005739|mitochondrion; GO:0043231|intracellular membrane-bounded organelle	GO:0003723|RNA binding; GO:0004519|endonuclease activity	--	--	2389	XP_015617823.1	XP_015617823.1 pentatricopeptide repeat-containing protein At1g43980, mitochondrial [Oryza sativa Japonica Group]	sp|Q9LP03|PPR73_ARATH	sp|Q9LP03|PPR73_ARATH Pentatricopeptide repeat-containing protein At1g43980, mitochondrial OS=Arabidopsis thaliana GN=PCMP-E58 PE=3 SV=1	_	_	_	_	_	PF13041.3|PPR_2|PPR repeat family|XM_015762338.2|m.3203:103-148;PF13041.3|PPR_2|PPR repeat family|XM_015762338.2|m.3203:403-450;PF01535.17|PPR|PPR repeat|XM_015762338.2|m.3203:77-102;PF01535.17|PPR|PPR repeat|XM_015762338.2|m.3203:105-135;PF01535.17|PPR|PPR repeat|XM_015762338.2|m.3203:176-200;PF01535.17|PPR|PPR repeat|XM_015762338.2|m.3203:204-234;PF01535.17|PPR|PPR repeat|XM_015762338.2|m.3203:…
LOC107275282	0.691287101093616	0.656648910745919	0.073078023405741	0.860837716899539	0.999996531268735	up	no	0.857408188337029	0.66717718399838	0.549275930945438	0.523873412913397	0.636104762758778	0.809968556565581	NC_029265.1	2549369	2551720	+	LOC107275282	--	--	--	--	--	--	1745	BAT09852.1	BAT09852.1 Os10g0141600, partial [Oryza sativa Japonica Group]	_	_	_	_	_	_	_	PF12937.4|F-box-like|F-box-like|XM_015757763.2|m.11337:43-85;PF00646.30|F-box|F-box domain|XM_015757763.2|m.11337:40-86
LOC107275286	9.7008427378291	10.1550205622741	-0.0659447	0.885503031080541	0.999996531268735	down	no	9.45778304890465	12.2640507496579	7.38069441492476	6.89857022287316	16.6793	6.88717765529901	NC_029266.1	12226614	12227925	-	LOC107275286	--	--	--	--	--	--	773	XP_015615431.1	XP_015615431.1 protein CASPARIAN STRIP INTEGRITY FACTOR 1 [Oryza sativa Japonica Group]	_	_	39947.LOC_Os11g21804.1	expressed protein	_	_	NOG233373	_
LOC107275287	11.0122418944894	3.93396632370576	1.48269855590456	0.000732673859152481	0.121092937532969	up	no	13.3007074384435	10.7537692385444	8.98224900648036	5.67627294763503	4.11781715993275	2.00780886354949	NC_029256.1	19546906	19550731	-	LOC107275287	--	--	--	--	--	--	3684	XP_025882071.1	XP_025882071.1 translation initiation factor IF-2 isoform X1 [Oryza sativa Japonica Group]	_	_	_	_	_	_	_	_
LOC107275292	1.39593355601302	1.53582860952894	-0.136852	0.81296161824741	0.999996531268735	down	no	2.35570082413107	0.987601043020961	0.844498800887036	1.19645752122729	2.55958545723488	0.851442850124662	NC_029259.1	24546394	24551099	-	LOC107275292	--	GO:0009624|response to nematode; GO:0010119|regulation of stomatal movement; GO:0042128|nitrate assimilation; GO:0080168|abscisic acid transport	GO:0005886|plasma membrane; GO:0016021|integral component of membrane	GO:0015293|symporter activity; GO:0090440|abscisic acid transmembrane transporter activity	--	--	2322	XP_015636091.1	XP_015636091.1 protein NRT1/ PTR FAMILY 4.5 isoform X1 [Oryza sativa Japonica Group]	sp|Q8H157|PTR19_ARATH	sp|Q8H157|PTR19_ARATH Protein NRT1/ PTR FAMILY 4.6 OS=Arabidopsis thaliana GN=NPF4.6 PE=1 SV=1	39947.LOC_Os04g41400.1	peptide transporter PTR2, putative, expressed	_	KOG1237	_	PF00854.18|PTR2|POT family|XM_015780605.1|m.5572:91-506
LOC107275293	24.9420822241161	0.486662074087088	5.65075181721951	5.76547049881235e-64	6.57494255684561e-60	up	yes	27.4902704304443	26.9070630866497	20.4289131552543	0.636010509415963	0.343229069577634	0.480746643267666	NC_029261.1	9126443	9129710	-	LOC107275293	--	--	--	--	--	--	2156	XP_015642745.2	XP_015642745.2 uncharacterized protein LOC107275293 [Oryza sativa Japonica Group]	_	_	39947.LOC_Os06g16040.1	expressed protein	_	_	NOG263303	PF03004.11|Transposase_24|Plant transposase (Ptta/En/Spm family)|XM_015787259.2|m.3551:405-520
LOC107275294	3.6864592594581	4.04409176052457	-0.133235	0.572322961622278	0.999996531268735	down	no	3.59054751488336	3.67286978130668	3.79596048218426	3.77331734117849	3.26383498656946	5.09512295382575	NC_029267.1	11165640	11171426	-	LOC107275294	--	GO:0009451|RNA modification	GO:0043231|intracellular membrane-bounded organelle	GO:0003723|RNA binding; GO:0004519|endonuclease activity; GO:0008270|zinc ion binding	--	--	3457	XP_015620695.1	XP_015620695.1 pentatricopeptide repeat-containing protein At4g02750 [Oryza sativa Japonica Group]	sp|Q9SY02|PP301_ARATH	sp|Q9SY02|PP301_ARATH Pentatricopeptide repeat-containing protein At4g02750 OS=Arabidopsis thaliana GN=PCMP-H24 PE=3 SV=1	39947.LOC_Os12g19260.1	tetratricopeptide-like helical, putative, expressed	_	KOG4197	_	PF01535.17|PPR|PPR repeat|XR_003240027.1|m.8862:19-42;PF01535.17|PPR|PPR repeat|XR_003240027.1|m.8862:43-72;PF01535.17|PPR|PPR repeat|XR_003240027.1|m.8862:74-102;PF01535.17|PPR|PPR repeat|XR_003240027.1|m.8862:105-135;PF01535.17|PPR|PPR repeat|XR_003240027.1|m.8862:138-162;PF01535.17|PPR|PPR repeat|XR_003240027.1|m.8862:168-197;PF01535.17|PPR|PPR repeat|XR_003240027.1|m.8862:199-224;PF01535.17|P…
LOC107275295	18.9220393684542	30.7796181246367	-0.701614	0.449806303162326	0.999996531268735	down	no	10.3755884236087	14.4994953577377	31.8910343240162	19.1426479363932	3.7948814051763	69.4013250323407	NC_029264.1	7902452	7904127	-	LOC107275295	--	GO:0009773|photosynthetic electron transport in photosystem I	GO:0009507|chloroplast; GO:0009535|chloroplast thylakoid membrane; GO:0010598|NAD(P)H dehydrogenase complex (plastoquinone); GO:0016020|membrane; GO:0016021|integral component of membrane	--	--	--	780	BAH94485.1	BAH94485.1 Os09g0306650 [Oryza sativa Japonica Group]	sp|Q9ZVE7|CRR3_ARATH	sp|Q9ZVE7|CRR3_ARATH Probable NAD(P)H dehydrogenase subunit CRR3, chloroplastic OS=Arabidopsis thaliana GN=CRR3 PE=2 SV=1	39947.LOC_Os09g13600.1	expressed protein	_	_	NOG272876	_
LOC107275303	0.688065340585861	0.908370247713387	-0.395714	0.365405930606591	0.999996531268735	down	no	0.366422729390703	0.812471722631853	0.885301569735026	1.0808574194381	0.899648608985761	0.744604714716299	NC_029261.1	29767889	29774072	-	LOC107275303	--	GO:0006351|transcription, DNA-templated; GO:0006355|regulation of transcription, DNA-templated	GO:0005634|nucleus	GO:0003712|transcription coregulator activity; GO:0004402|histone acetyltransferase activity; GO:0008270|zinc ion binding	ko:K04498|EP300,CREBBP,KAT3	--	459	Q5Z8V7.2	Q5Z8V7.2 RecName: Full=Probable histone acetyltransferase HAC-like 2	sp|Q5Z8V7|HACL2_ORYSJ	sp|Q5Z8V7|HACL2_ORYSJ Probable histone acetyltransferase HAC-like 2 OS=Oryza sativa subsp. japonica GN=Os06g0704800 PE=3 SV=2	_	_	_	_	_	_
LOC107275304	9.72099496209071	8.68133489492243	0.163009546957209	0.312089585716774	0.999996531268735	up	no	9.11895873818842	10.1130335557363	9.93099259234742	8.28774729353937	9.31013389924146	8.44612349198646	NC_029262.1	15732584	15736377	-	LOC107275304	--	--	--	--	--	--	2018	XP_015646944.1	XP_015646944.1 protein misato homolog 1 [Oryza sativa Japonica Group]	_	_	_	_	_	_	_	PF14881.3|Tubulin_3|Tubulin domain|XM_015791458.2|m.11172:100-283
LOC107275306	5.15680460923109	14.7929305543531	-1.51854	0.302793932823276	0.999996531268735	down	no	8.51701675184898	6.9533970758443	0	2.58237035461547	27.0680100227971	14.7284112856467	NC_029256.1	24352171	24353265	-	LOC107275306	--	GO:0007568|aging; GO:0009723|response to ethylene; GO:0009737|response to abscisic acid; GO:0009739|response to gibberellin; GO:0010150|leaf senescence; GO:0010623|programmed cell death involved in cell development; GO:0051603|proteolysis involved in cellular protein catabolic process	GO:0005615|extracellular space; GO:0005764|lysosome; GO:0010282|senescence-associated vacuole	GO:0004197|cysteine-type endopeptidase activity	--	--	531	XP_015638629.1	XP_015638629.1 senescence-specific cysteine protease SAG39-like [Oryza sativa Japonica Group]	sp|Q7XWK5|SAG39_ORYSJ	sp|Q7XWK5|SAG39_ORYSJ Senescence-specific cysteine protease SAG39 OS=Oryza sativa subsp. japonica GN=SAG39 PE=2 SV=2	39947.LOC_Os01g42790.1	xylem cysteine proteinase 2 precursor, putative, expressed	COG4870	KOG1543	_	PF08246.9|Inhibitor_I29|Cathepsin propeptide inhibitor domain (I29)|XM_015783143.1|m.6246:41-95
LOC107275307	215.919055576727	152.487944892067	0.501767585940055	0.639132336723231	0.999996531268735	up	no	159.965655543913	104.813946846614	382.977564339655	100.203670990468	24.7774934386194	332.482670247115	NC_029266.1	722930	724426	+	LOC107275307	--	GO:0006869|lipid transport; GO:0009611|response to wounding; GO:0009723|response to ethylene; GO:0009751|response to salicylic acid; GO:0042542|response to hydrogen peroxide	--	GO:0008289|lipid binding	--	--	788	XP_015615205.1	XP_015615205.1 non-specific lipid-transfer protein 1 [Oryza sativa Japonica Group]	sp|Q84N29|NLTP3_WHEAT	sp|Q84N29|NLTP3_WHEAT Probable non-specific lipid-transfer protein 3 OS=Triticum aestivum GN=LTP3 PE=2 SV=1	_	_	_	_	_	PF00234.19|Tryp_alpha_amyl|Protease inhibitor/seed storage/LTP family|XM_015759719.2|m.878:30-106;PF14368.3|LTP_2|Probable lipid transfer|XM_015759719.2|m.878:10-104
LOC107275308	3.75039469031905	3.25293550465404	0.204713623520785	0.346094248044696	0.999996531268735	up	no	3.77822547638413	3.88074728692391	3.59221130764912	3.24470052890111	3.37322791571227	3.14087806934875	NC_029258.1	32325363	32326442	-	LOC107275308	--	--	--	--	--	--	1080	BAF13360.1	BAF13360.1 Os03g0779000, partial [Oryza sativa Japonica Group]	_	_	39947.LOC_Os03g56710.1	hypothetical protein	_	_	NOG294134	_
LOC107275310	16.8403141134708	18.9273711294096	-0.168461	0.788534644322194	0.999996531268735	down	no	8.34681734625612	13.9167928271792	28.2573321669771	20.956388201225	5.57530944049481	30.2504157465089	NC_029262.1	13443236	13444165	+	LOC107275310	--	--	--	--	--	--	684	BAF21393.2	BAF21393.2 Os07g0420000 [Oryza sativa Japonica Group]	_	_	_	_	_	_	_	_
LOC107275312	6.41383093350276	5.39110619058437	0.250179010337508	0.185835208046476	0.999996531268735	up	no	5.92811657700971	6.27329391997884	7.04008230351973	5.50490064090664	5.38612461266111	5.28229331818536	NC_029264.1	17833470	17835012	-	LOC107275312	--	GO:0016567|protein ubiquitination; GO:0043161|proteasome-mediated ubiquitin-dependent protein catabolic process	GO:0016021|integral component of membrane	GO:0004842|ubiquitin-protein transferase activity; GO:0046872|metal ion binding; GO:0061630|ubiquitin protein ligase activity	--	--	1543	XP_015612231.1	XP_015612231.1 E3 ubiquitin-protein ligase RING1 [Oryza sativa Japonica Group]	sp|Q7XLY8|ATL41_ORYSJ	sp|Q7XLY8|ATL41_ORYSJ E3 ubiquitin-protein ligase Os04g0590900 OS=Oryza sativa subsp. japonica GN=Os04g0590900 PE=2 SV=2	39947.LOC_Os09g29370.1	RING-H2 finger protein ATL5F, putative, expressed	_	KOG0800	_	PF13639.3|zf-RING_2|Ring finger domain|XM_015756745.2|m.8907:156-199;PF17123.2|zf-RING_11|RING-like zinc finger|XM_015756745.2|m.8907:156-185;PF13923.3|zf-C3HC4_2|Zinc finger, C3HC4 type (RING finger)|XM_015756745.2|m.8907:157-198;PF00097.22|zf-C3HC4|Zinc finger, C3HC4 type (RING finger)|XM_015756745.2|m.8907:157-198
LOC107275316	26.3996236526605	23.952798936764	0.140267313012488	0.373794094495042	0.999996531268735	up	no	28.2808552284024	27.3099738699783	23.6080418596007	23.8296811171598	25.4004685186369	22.6282471744953	NC_029261.1	29967955	29970506	+	LOC107275316	--	GO:0006890|retrograde vesicle-mediated transport, Golgi to endoplasmic reticulum	GO:0005794|Golgi apparatus; GO:0016021|integral component of membrane	--	--	--	1218	XP_015643307.1	XP_015643307.1 protein RER1A [Oryza sativa Japonica Group]	sp|O48670|RER1A_ARATH	sp|O48670|RER1A_ARATH Protein RER1A OS=Arabidopsis thaliana GN=RER1A PE=1 SV=1	_	_	_	_	_	PF03248.10|Rer1|Rer1 family|XM_015787821.2|m.7648:19-180
LOC107275318	2.54233207390601	2.96144585081941	-0.219349	0.624687385293005	0.999996531268735	down	no	2.76206014067793	1.98140268904315	2.88353339199696	1.5125977979652	3.54485763028653	3.82688212420651	NC_029261.1	27960784	27961590	+	LOC107275318	--	--	--	--	--	--	554	_	_	_	_	_	_	_	_	_	_
LOC107275341	0.286641481795908	0.109359909330024	1.31340201092013	0.0498684025369251	0.999996531268735	up	no	0.363363136024021	0.281053836457142	0.21550747290656	0.141985447554342	0.162678191449531	0.0234160889861985	NC_029258.1	5605813	5609836	+	LOC107275341	--	GO:0006952|defense response; GO:0007165|signal transduction; GO:0009626|plant-type hypersensitive response; GO:0016045|detection of bacterium; GO:0042742|defense response to bacterium	GO:0005737|cytoplasm; GO:0005886|plasma membrane	GO:0005524|ATP binding; GO:0043531|ADP binding	--	--	4024	XP_015629470.1	XP_015629470.1 disease resistance protein RPS2 [Oryza sativa Japonica Group]	sp|Q42484|RPS2_ARATH	sp|Q42484|RPS2_ARATH Disease resistance protein RPS2 OS=Arabidopsis thaliana GN=RPS2 PE=1 SV=1	39947.LOC_Os03g10910.1	NB-ARC/LRR disease resistance protein, putative, expressed	_	KOG4658	_	PF00931.19|NB-ARC|NB-ARC domain|XM_015773984.2|m.9174:163-446
LOC107275358	0.965178812117764	1.35167713270649	-0.481646	0.713477936283603	0.999996531268735	down	no	0.0316611073440011	0.52651798785081	2.33735734115848	2.5535170545639	0.185503979303311	1.31601036425227	NC_029257.1	23683321	23684394	+	LOC107275358	--	--	--	--	--	--	1074	XP_015624493.1	XP_015624493.1 transcription factor GTE8 [Oryza sativa Japonica Group]	_	_	_	_	_	_	_	PF17035.2|BET|Bromodomain extra-terminal - transcription regulation|XM_015769007.1|m.2857:65-132
LOC107275376	0.400857357742348	0.554848720691311	-0.459227	0.607085429152501	0.999996531268735	down	no	0.391437774580338	0.582694787826413	0.228439510820294	0.838817998070792	0.754987666945735	0.0707404970574044	NC_029259.1	560485	562482	+	LOC107275376	--	--	--	--	--	--	1998	XP_015634663.1	XP_015634663.1 L-type lectin-domain containing receptor kinase IV.2 [Oryza sativa Japonica Group]	_	_	39947.LOC_Os04g01890.1	protein kinase, putative	COG0515	KOG1187	_	PF00069.22|Pkinase|Protein kinase domain|XM_015779177.1|m.1597:348-628;PF07714.14|Pkinase_Tyr|Protein tyrosine kinase|XM_015779177.1|m.1597:351-627;PF00139.16|Lectin_legB|Legume lectin domain|XM_015779177.1|m.1597:174-276
LOC107275416	1.8178565584305	1.21486793248395	0.577526655352218	0.803334264587671	0.999996531268735	up	no	2.43802474136485	0.690375528132017	2.32516940579464	0	0	3.64460379745185	NC_029265.1	19287837	19288366	-	LOC107275416	--	GO:0006869|lipid transport	--	GO:0008289|lipid binding	--	--	530	XP_015613717.1	XP_015613717.1 non-specific lipid-transfer protein 2P [Oryza sativa Japonica Group]	sp|A2XBN5|NLTPX_ORYSI	sp|A2XBN5|NLTPX_ORYSI Non-specific lipid-transfer protein 2 OS=Oryza sativa subsp. indica GN=LTP-2 PE=3 SV=2	39947.LOC_Os10g36070.1	LTPL155 - Protease inhibitor/seed storage/LTP family protein precursor, putative	_	_	NOG283194	PF14368.3|LTP_2|Probable lipid transfer|XM_015758231.2|m.14608:14-95
LOC107275429	0.615181414525735	0.502385957993277	0.287043951381664	0.450159715702681	0.999996531268735	up	no	0.490062718694176	0.634033228786134	0.721448296096895	0.5489487887717	0.476344946256439	0.481864138951692	NC_029258.1	272356	274506	-	LOC107275429	--	--	GO:0005886|plasma membrane	GO:0003779|actin binding	--	--	2151	XP_015629430.2	XP_015629430.2 protein NETWORKED 1D [Oryza sativa Japonica Group]	sp|F4HZB5|NET1D_ARATH	sp|F4HZB5|NET1D_ARATH Protein NETWORKED 1D OS=Arabidopsis thaliana GN=NET1D PE=3 SV=1	_	_	_	_	_	PF07765.9|KIP1|KIP1-like protein|XM_015773944.2|m.7043:44-98
LOC107275490	0.728111291844103	1.22953009992606	-0.747883	0.436969837534742	0.999996531268735	down	no	1.58868780139063	0.493125377237155	0.102520696904525	1.35180011487677	1.89232630716338	0.444463877738031	NC_029259.1	4358819	4361044	-	LOC107275490	--	--	--	--	--	--	2226	XP_015634706.1	XP_015634706.1 uncharacterized protein LOC107275490 [Oryza sativa Japonica Group]	_	_	_	_	_	_	_	PF13968.3|DUF4220|Domain of unknown function (DUF4220)|XM_015779220.1|m.2094:66-406;PF04578.10|DUF594|Protein of unknown function, DUF594|XM_015779220.1|m.2094:664-716
LOC107275525	3.04087649060827	3.11123054673762	-0.0328911	0.954411398970314	0.999996531268735	down	no	5.96251207991871	2.36771783874822	0.792399553157894	5.2902726014692	2.81651354290429	1.22690549583936	NC_029256.1	3306319	3306894	-	LOC107275525	--	--	--	--	--	--	576	XP_015636645.1	XP_015636645.1 non-classical arabinogalactan protein 30 [Oryza sativa Japonica Group]	_	_	39947.LOC_Os01g07020.1	POEI39 - Pollen Ole e I allergen and extensin family protein precursor, putative	_	_	NOG229331	PF01190.14|Pollen_Ole_e_I|Pollen proteins Ole e I like|XM_015781159.1|m.1303:55-151
LOC107275532	7.31618259165241	8.36557942080088	-0.193127	0.306107240901098	0.999996531268735	down	no	7.3866430661892	7.72411980061902	6.83778490814902	7.98890604087034	9.16741013610005	7.94042208543224	NC_029257.1	2572254	2572787	-	LOC107275532	--	--	--	--	--	--	534	XP_015624318.1	XP_015624318.1 uncharacterized protein LOC107275532 [Oryza sativa Japonica Group]	_	_	_	_	_	_	_	PF07893.10|DUF1668|Protein of unknown function (DUF1668)|XM_015768832.2|m.12989:6-160
LOC107275576	18.1669	25.5269105134071	-0.490481	0.424820696983883	0.999996531268735	down	no	12.8452720929641	15.7298672199765	25.9254489097895	20.0952560729337	9.78367862272015	46.7017968445675	NC_029260.1	15626484	15633020	-	LOC107275576	--	GO:0006457|protein folding; GO:0009408|response to heat	GO:0009507|chloroplast	GO:0005524|ATP binding; GO:0031072|heat shock protein binding; GO:0046872|metal ion binding; GO:0051082|unfolded protein binding	ko:K03686|dnaJ	--	2176	XP_015639177.1	XP_015639177.1 chaperone protein dnaJ A7B, chloroplastic isoform X1 [Oryza sativa Japonica Group]	sp|P0DO01|DJA7A_ORYSJ	sp|P0DO01|DJA7A_ORYSJ Chaperone protein dnaJ A7A, chloroplastic OS=Oryza sativa subsp. japonica GN=DJA7A PE=1 SV=1	_	_	_	_	_	PF01556.15|DnaJ_C|DnaJ C terminal domain|XM_015783691.2|m.12077:205-420;PF00226.28|DnaJ|DnaJ domain|XM_015783691.2|m.12077:90-151;PF00684.16|DnaJ_CXXCXGXG|DnaJ central domain|XM_015783691.2|m.12077:230-293
LOC107275612	19.3212889508794	20.0140599651355	-0.0507967	0.869312330653459	0.999996531268735	down	no	26.8808277647163	17.5161028819518	13.5669	18.8375728558657	26.7477147088099	14.4568923307308	NC_029258.1	18405266	18406826	-	LOC107275612	--	--	--	GO:0000166|nucleotide binding; GO:0047787|delta4-3-oxosteroid 5beta-reductase activity; GO:0050662|coenzyme binding	--	--	1561	XP_015632878.1	XP_015632878.1 3-oxo-Delta(4,5)-steroid 5-beta-reductase [Oryza sativa Japonica Group]	sp|Q6PQJ9|5BPOR_DIGLA	sp|Q6PQJ9|5BPOR_DIGLA 3-oxo-Delta(4,5)-steroid 5-beta-reductase OS=Digitalis lanata PE=1 SV=1	39947.LOC_Os03g32170.1	NAD dependent epimerase/dehydratase family protein, putative, expressed	_	_	NOG46937	_
LOC107275619	0.649727357608767	1.09903020487362	-0.749357	0.0619991935897455	0.999996531268735	down	no	0.899577494377174	0.626991483431584	0.422613095017544	0.881712100244867	1.44943387003262	0.965944644343367	NC_029265.1	9861168	9868097	-	LOC107275619	--	GO:0008152|metabolic process	GO:0048046|apoplast	GO:0047513|1,2-alpha-L-fucosidase activity	ko:K15923|AXY8,FUC95A,afcA	ko00511|Other glycan degradation	3024	XP_015613078.1	XP_015613078.1 alpha-L-fucosidase 2 [Oryza sativa Japonica Group]	sp|Q8L7W8|FUCO2_ARATH	sp|Q8L7W8|FUCO2_ARATH Alpha-L-fucosidase 2 OS=Arabidopsis thaliana GN=FUC95A PE=1 SV=1	39947.LOC_Os10g19334.1	alpha-1,2-fucosidase, putative, expressed	_	_	NOG04067	PF14498.3|Glyco_hyd_65N_2|Glycosyl hydrolase family 65, N-terminal domain|XM_015757592.2|m.12311:25-269
LOC107275624	1.9035819968313	1.73699217592883	0.13140257467313	0.834624637724763	0.999996531268735	up	no	1.99729981130439	1.36766424208772	2.34578193710178	1.84576911910291	2.4658370364031	0.89937037228048	NC_029265.1	21087486	21089420	-	LOC107275624	--	--	--	--	--	--	681	_	_	_	_	_	_	_	_	_	_
LOC107275637	214.990953399932	312.918758061187	-0.541491	0.491834213742194	0.999996531268735	down	no	420.756928051869	179.841557171084	44.3743749768421	316.358301567858	462.141807486432	160.256165129272	NC_029259.1	22452210	22452605	-	LOC107275637	--	--	--	--	--	--	396	_	_	_	_	_	_	_	_	_	_
LOC107275645	0.876033580976765	1.19609701039334	-0.444913	0.541191606443374	0.999996531268735	down	no	1.7045057718776	0.623165206290856	0.300429764761839	1.13787736764765	1.83018963971161	0.620224023820766	NC_029266.1	1640793	1646104	-	LOC107275645	--	GO:0009414|response to water deprivation; GO:0009630|gravitropism; GO:0010540|basipetal auxin transport; GO:0048364|root development; GO:0080167|response to karrikin; GO:0090333|regulation of stomatal closure	GO:0005886|plasma membrane; GO:0009705|plant-type vacuole membrane; GO:0016021|integral component of membrane	GO:0022821|potassium ion antiporter activity	--	--	1967	BAT12561.1	BAT12561.1 Os11g0135300, partial [Oryza sativa Japonica Group]	sp|Q94BZ1|ZIFL1_ARATH	sp|Q94BZ1|ZIFL1_ARATH Protein ZINC INDUCED FACILITATOR-LIKE 1 OS=Arabidopsis thaliana GN=ZIFL1 PE=2 SV=1	39947.LOC_Os11g04060.1	major facilitator superfamily antiporter, putative	_	KOG2615	_	PF07690.13|MFS_1|Major Facilitator Superfamily|XM_015759630.2|m.1140:11-363;PF00083.21|Sugar_tr|Sugar (and other) transporter|XM_015759630.2|m.1140:17-173
LOC107275646	22.3106637093158	29.542581981261	-0.404904	0.552335812936515	0.999996531268735	down	no	12.2488460731892	21.5527294464413	33.1304156083169	24.2139636207527	8.91117937577081	55.5026029472594	NC_029261.1	7148621	7155302	-	LOC107275646	--	--	--	--	--	--	2200	XP_015641183.1	XP_015641183.1 NLR family CARD domain-containing protein 3 isoform X1 [Oryza sativa Japonica Group]	_	_	_	_	_	_	_	PF13516.3|LRR_6|Leucine Rich repeat|XM_015785697.2|m.3140:216-232;PF13516.3|LRR_6|Leucine Rich repeat|XM_015785697.2|m.3140:239-261;PF13516.3|LRR_6|Leucine Rich repeat|XM_015785697.2|m.3140:273-289;PF13516.3|LRR_6|Leucine Rich repeat|XM_015785697.2|m.3140:294-315;PF13516.3|LRR_6|Leucine Rich repeat|XM_015785697.2|m.3140:351-373;PF13516.3|LRR_6|Leucine Rich repeat|XM_015785697.2|m.3140:414-430;PF1…
LOC107275650	2.02206283846013	1.43417526473471	0.492699178009888	0.422758474048202	0.999996531268735	up	no	1.64022315497454	2.32294036921703	2.10302499118881	0.987212856948032	2.70477508360298	0.610537853653105	NC_029257.1	25109110	25112774	+	LOC107275650	--	GO:0009691|cytokinin biosynthetic process	GO:0005634|nucleus	GO:0016787|hydrolase activity	--	--	1389	EAY86771.1	EAY86771.1 hypothetical protein OsI_08151 [Oryza sativa Indica Group]	sp|B9F166|LOGL2_ORYSJ	sp|B9F166|LOGL2_ORYSJ Probable cytokinin riboside 5'-monophosphate phosphoribohydrolase LOGL2 OS=Oryza sativa subsp. japonica GN=LOGL2 PE=3 SV=1	_	_	_	_	_	PF03641.11|Lysine_decarbox|Possible lysine decarboxylase|XM_015767376.2|m.3235:65-195
LOC107275653	0.38286098191593	0.405475130511057	-0.0807432	0.947804126696319	0.999996531268735	down	no	0.525120498903039	0.397379217692009	0.226083229152742	0.133181687869155	1.02833324790617	0.0549104557578453	NC_029261.1	23005326	23008865	+	LOC107275653	--	GO:0006952|defense response; GO:0031349|positive regulation of defense response; GO:0046777|protein autophosphorylation; GO:1900426|positive regulation of defense response to bacterium	GO:0005634|nucleus; GO:0005789|endoplasmic reticulum membrane; GO:0005886|plasma membrane; GO:0016021|integral component of membrane	GO:0004674|protein serine/threonine kinase activity; GO:0005524|ATP binding	--	--	3432	XP_025882217.1	XP_025882217.1 LOW QUALITY PROTEIN: receptor kinase-like protein Xa21 [Oryza sativa Japonica Group]	sp|Q1MX30|XA21_ORYSI	sp|Q1MX30|XA21_ORYSI Receptor kinase-like protein Xa21 OS=Oryza sativa subsp. indica GN=XA21 PE=1 SV=1	39947.LOC_Os06g38760.1	retrotransposon protein, putative, unclassified	COG0515;COG4886	KOG0619;KOG1187	_	PF13855.3|LRR_8|Leucine rich repeat|XM_026026432.1|m.5731:153-213;PF07714.14|Pkinase_Tyr|Protein tyrosine kinase|XM_026026432.1|m.5731:833-1064;PF00069.22|Pkinase|Protein kinase domain|XM_026026432.1|m.5731:832-1089;PF00560.30|LRR_1|Leucine Rich Repeat|XM_026026432.1|m.5731:154-176;PF00560.30|LRR_1|Leucine Rich Repeat|XM_026026432.1|m.5731:299-320;PF08263.9|LRRNT_2|Leucine rich repeat N-terminal …
LOC107275654	3.55992414046767	4.8720129748325	-0.451583	0.747271005249679	0.999996531268735	down	no	1.00011850845462	3.62561165214345	6.05404226080495	0.878661193323604	0.016413846908202	13.7209638842657	NC_029257.1	6017191	6018924	-	LOC107275654	--	GO:0008152|metabolic process	--	GO:0016758|transferase activity, transferring hexosyl groups	--	--	1734	BAS77565.1	BAS77565.1 Os02g0207400 [Oryza sativa Japonica Group]	sp|Q6VAA9|U73E1_STERE	sp|Q6VAA9|U73E1_STERE UDP-glycosyltransferase 73E1 OS=Stevia rebaudiana GN=UGT73E1 PE=2 SV=1	39947.LOC_Os02g11700.1	cytokinin-O-glucosyltransferase 3, putative, expressed	_	KOG1192	_	PF00201.15|UDPGT|UDP-glucoronosyl and UDP-glucosyl transferase|XM_015768866.2|m.14087:306-428
LOC107275658	0.614183178603241	0.377266265917359	0.688643641721018	0.234761600096282	0.999996531268735	up	no	0.604366849838785	0.91144256906278	0.326740116908158	0.517143409079685	0.428575226578168	0.186080162094224	NC_029267.1	5365	9841	-	LOC107275658	--	--	--	--	--	--	4051	EAY86138.1	EAY86138.1 hypothetical protein OsI_07511 [Oryza sativa Indica Group]	_	_	_	_	_	_	_	PF13515.3|FUSC_2|Fusaric acid resistance protein-like|XM_015763617.2|m.6341:499-628
LOC107275661	0.242797275147471	0.593799150743421	-1.25609	0.20088157142785	0.999996531268735	down	no	0.510187986308435	0.149723397630759	0.0684804415032179	0.828663855353915	0.811358740041445	0.141374856834903	NC_029261.1	6191501	6192833	+	LOC107275661	--	GO:0009741|response to brassinosteroid	GO:0005615|extracellular space; GO:0005618|cell wall; GO:0005794|Golgi apparatus; GO:0009505|plant-type cell wall; GO:0048046|apoplast	--	--	--	1333	XP_015642245.2	XP_015642245.2 protein EXORDIUM [Oryza sativa Japonica Group]	sp|Q9ZPE7|EXO_ARATH	sp|Q9ZPE7|EXO_ARATH Protein EXORDIUM OS=Arabidopsis thaliana GN=EXO PE=2 SV=1	_	_	_	_	_	PF04674.9|Phi_1|Phosphate-induced protein 1 conserved region|XM_015786759.2|m.2907:51-327
LOC107275673	7.96111078265398	6.7622794496538	0.23513927382193	0.651014895819281	0.999996531268735	up	no	9.86991107193446	8.97980765986453	5.03361361616295	6.63610649737747	10.4949781756821	3.15575367590183	NC_029256.1	20191966	20197023	+	LOC107275673	--	GO:0006270|DNA replication initiation; GO:0007049|cell cycle	GO:0000347|THO complex; GO:0005829|cytosol; GO:0042555|MCM complex	GO:0003677|DNA binding; GO:0003678|DNA helicase activity; GO:0005524|ATP binding; GO:0046872|metal ion binding	ko:K02212|MCM4,CDC54	ko03030|DNA replication	2956	XP_015630179.1	XP_015630179.1 DNA replication licensing factor MCM4 [Oryza sativa Japonica Group]	sp|Q5JKB0|MCM4_ORYSJ	sp|Q5JKB0|MCM4_ORYSJ DNA replication licensing factor MCM4 OS=Oryza sativa subsp. japonica GN=MCM4 PE=3 SV=2	39947.LOC_Os01g36390.1	MCM4 - Putative minichromosome maintenance MCM complex subunit 4, expressed	COG1241	KOG0478	_	PF00493.20|MCM|MCM2/3/5 family|XM_015774693.2|m.5312:469-794;PF14551.3|MCM_N|MCM N-terminal domain|XM_015774693.2|m.5312:179-298;PF01078.18|Mg_chelatase|Magnesium chelatase, subunit ChlI|XM_015774693.2|m.5312:576-643;PF07728.11|AAA_5|AAA domain (dynein-related subfamily)|XM_015774693.2|m.5312:526-642
LOC107275680	10.6279576712868	12.571311664221	-0.242061	0.181100014192912	0.999996531268735	down	no	12.2722069401028	9.37238325511185	10.2392828186458	11.4802535691984	12.5244635486219	13.7092178748427	NC_029257.1	30823545	30829501	+	LOC107275680	--	GO:0006468|protein phosphorylation; GO:0009736|cytokinin-activated signaling pathway	GO:0005622|intracellular; GO:0005886|plasma membrane; GO:0016021|integral component of membrane	GO:0000155|phosphorelay sensor kinase activity; GO:0004673|protein histidine kinase activity; GO:0019955|cytokine binding	--	--	3361	XP_015626816.1	XP_015626816.1 probable histidine kinase 6 [Oryza sativa Japonica Group]	sp|A1A699|OHK6_ORYSJ	sp|A1A699|OHK6_ORYSJ Probable histidine kinase 6 OS=Oryza sativa subsp. japonica GN=HK6 PE=1 SV=1	_	_	_	_	_	PF03924.10|CHASE|CHASE domain|XM_015771330.1|m.4923:85-265;PF02518.23|HATPase_c|Histidine kinase-, DNA gyrase B-, and HSP90-like ATPase|XM_015771330.1|m.4923:468-649;PF00072.21|Response_reg|Response regulator receiver domain|XM_015771330.1|m.4923:828-958;PF00512.22|HisKA|His Kinase A (phospho-acceptor) domain|XM_015771330.1|m.4923:355-420
LOC107275681	6.67306484273658	6.65219506517555	0.00451227617055894	0.955390463612832	0.999996531268735	up	no	6.51026510092139	7.46061385065277	6.04831557663557	6.0419600692096	7.20547102248665	6.70915410383041	NC_029256.1	2391219	2397278	-	LOC107275681	--	--	GO:0005634|nucleus	--	ko:K11672|ACTR5,ARP5,INO80M	--	2528	XP_015645212.1	XP_015645212.1 actin-related protein 5 [Oryza sativa Japonica Group]	sp|A2WKK5|ARP5_ORYSI	sp|A2WKK5|ARP5_ORYSI Actin-related protein 5 OS=Oryza sativa subsp. indica GN=ARP5 PE=2 SV=2	_	_	_	_	_	PF00022.16|Actin|Actin|XM_015789726.2|m.997:62-299;PF00022.16|Actin|Actin|XM_015789726.2|m.997:621-750
LOC107275689	0.614360748881165	0.789679449283628	-0.357042	0.592463720640176	0.999996531268735	down	no	0.267047350425056	0.5006947696293	1.07534012658914	1.02204742928908	0.391160877824128	0.955830040737677	NC_029260.1	26631737	26633837	-	LOC107275689	--	GO:0006109|regulation of carbohydrate metabolic process; GO:0006110|regulation of glycolytic process; GO:0006351|transcription, DNA-templated; GO:0006629|lipid metabolic process; GO:0007275|multicellular organism development; GO:0008610|lipid biosynthetic process; GO:0009744|response to sucrose; GO:0009873|ethylene-activated signaling pathway; GO:0019432|triglyceride biosynthetic process; GO:1901…	GO:0005634|nucleus	GO:0003677|DNA binding; GO:0003700|DNA-binding transcription factor activity	--	--	1528	XP_025881488.1	XP_025881488.1 AP2-like ethylene-responsive transcription factor PLT1 [Oryza sativa Japonica Group]	sp|Q6X5Y6|WRI1_ARATH	sp|Q6X5Y6|WRI1_ARATH Ethylene-responsive transcription factor WRI1 OS=Arabidopsis thaliana GN=WRI1 PE=2 SV=1	39947.LOC_Os05g45954.1	AP2 domain containing protein, expressed	_	_	NOG263819	PF00847.17|AP2|AP2 domain|XM_026025703.1|m.14907:96-148;PF00847.17|AP2|AP2 domain|XM_026025703.1|m.14907:191-242
LOC107275691	0.675967550733253	0.632173523634114	0.0951771472430682	0.944931230943503	0.999996531268735	up	no	0.637717896884663	0.289635717519917	1.10054903779518	0.816395718270933	0.133443585915443	0.946681266715967	NC_029265.1	4346865	4348429	-	LOC107275691	--	GO:0006631|fatty acid metabolic process; GO:0006650|glycerophospholipid metabolic process; GO:0006672|ceramide metabolic process; GO:0034638|phosphatidylcholine catabolic process; GO:0046338|phosphatidylethanolamine catabolic process	GO:0005615|extracellular space; GO:0005654|nucleoplasm; GO:0005739|mitochondrion; GO:0005764|lysosome; GO:0016020|membrane; GO:0043231|intracellular membrane-bounded organelle; GO:0070062|extracellular exosome	GO:0008374|O-acyltransferase activity; GO:0047499|calcium-independent phospholipase A2 activity	--	--	1493	XP_015613976.2	XP_015613976.2 lecithin-cholesterol acyltransferase-like 1 [Oryza sativa Japonica Group]	sp|Q8VEB4|PAG15_MOUSE	sp|Q8VEB4|PAG15_MOUSE Group XV phospholipase A2 OS=Mus musculus GN=Pla2g15 PE=1 SV=1	39947.LOC_Os10g08026.1	lecithin:cholesterol acyltransferase, putative, expressed	_	KOG2369	_	PF02450.12|LCAT|Lecithin:cholesterol acyltransferase|XM_015758490.2|m.11684:98-277
LOC107275700	6.26489336282014	5.59193109682011	0.163666703214667	0.540496926241215	0.999996531268735	up	no	5.85584409939579	7.01318370828217	5.92565228078247	6.37557316091224	6.22979458145895	4.17042554808914	NC_029260.1	22440563	22445386	-	LOC107275700	--	GO:0009411|response to UV; GO:0009649|entrainment of circadian clock; GO:0010224|response to UV-B; GO:0018298|protein-chromophore linkage	GO:0000785|chromatin; GO:0005634|nucleus; GO:0005829|cytosol	GO:0003682|chromatin binding; GO:0005085|guanyl-nucleotide exchange factor activity; GO:0009881|photoreceptor activity; GO:0042802|identical protein binding; GO:0042803|protein homodimerization activity	--	--	1864	XP_015637694.1	XP_015637694.1 ultraviolet-B receptor UVR8 isoform X1 [Oryza sativa Japonica Group]	sp|Q9FN03|UVR8_ARATH	sp|Q9FN03|UVR8_ARATH Ultraviolet-B receptor UVR8 OS=Arabidopsis thaliana GN=UVR8 PE=1 SV=1	39947.LOC_Os05g38270.1	regulator of chromosome condensation, putative, expressed	COG5184	KOG1426	_	PF00415.15|RCC1|Regulator of chromosome condensation (RCC1) repeat|XM_015782208.1|m.13641:268-342;PF00415.15|RCC1|Regulator of chromosome condensation (RCC1) repeat|XM_015782208.1|m.13641:345-393;PF00415.15|RCC1|Regulator of chromosome condensation (RCC1) repeat|XM_015782208.1|m.13641:397-448;PF00415.15|RCC1|Regulator of chromosome condensation (RCC1) repeat|XM_015782208.1|m.13641:451-499;PF13540…
LOC107275709	0.769194304330329	0.257641206156272	1.54168288076917	0.072217316841057	0.999996531268735	up	no	1.42830689820797	0.740686295364309	0.138589719418709	0.289144453926454	0.316880279278385	0.166898885263977	NC_029256.1	2226207	2229871	-	LOC107275709	--	GO:0007032|endosome organization; GO:0007033|vacuole organization; GO:0007049|cell cycle; GO:0010091|trichome branching; GO:0015031|protein transport; GO:0016192|vesicle-mediated transport; GO:0055075|potassium ion homeostasis; GO:0055078|sodium ion homeostasis	GO:0005634|nucleus; GO:0005737|cytoplasm; GO:0005771|multivesicular body; GO:0009506|plasmodesma; GO:0032585|multivesicular body membrane	GO:0005524|ATP binding; GO:0016787|hydrolase activity	ko:K12196|VPS4	ko04144|Endocytosis	1845	XP_015642485.1	XP_015642485.1 protein SUPPRESSOR OF K(+) TRANSPORT GROWTH DEFECT 1 isoform X1 [Oryza sativa Japonica Group]	sp|Q9ZNT0|VPS4_ARATH	sp|Q9ZNT0|VPS4_ARATH Protein SUPPRESSOR OF K(+) TRANSPORT GROWTH DEFECT 1 OS=Arabidopsis thaliana GN=SKD1 PE=1 SV=1	_	_	_	_	_	PF00004.26|AAA|ATPase family associated with various cellular activities (AAA)|XM_026022688.1|m.952:114-243;PF09336.7|Vps4_C|Vps4 C terminal oligomerisation domain|XM_026022688.1|m.952:313-376;PF05496.9|RuvB_N|Holliday junction DNA helicase ruvB N-terminus|XM_026022688.1|m.952:112-183
LOC107275710	0.456123342625634	0.206575964720757	1.10583861860576	0.12171650200772	0.999996531268735	up	no	0.833205182649373	0.398474304285291	0.136690540942238	0.259256484689479	0.193721825066854	0.166749584405937	NC_029257.1	7617800	7621472	+	LOC107275710	--	GO:0046777|protein autophosphorylation	GO:0005886|plasma membrane; GO:0016021|integral component of membrane	GO:0004672|protein kinase activity; GO:0004674|protein serine/threonine kinase activity; GO:0005516|calmodulin binding; GO:0005524|ATP binding; GO:0030246|carbohydrate binding; GO:0031625|ubiquitin protein ligase binding	--	--	3673	XP_015625964.1	XP_015625964.1 G-type lectin S-receptor-like serine/threonine-protein kinase SD2-5 [Oryza sativa Japonica Group]	sp|Q8RWZ5|SD25_ARATH	sp|Q8RWZ5|SD25_ARATH G-type lectin S-receptor-like serine/threonine-protein kinase SD2-5 OS=Arabidopsis thaliana GN=SD25 PE=1 SV=1	39947.LOC_Os02g13965.1	lectin protein kinase family protein, putative, expressed	COG0515	KOG1187	_	PF00069.22|Pkinase|Protein kinase domain|XM_015770478.2|m.14513:535-798;PF07714.14|Pkinase_Tyr|Protein tyrosine kinase|XM_015770478.2|m.14513:534-800;PF01453.21|B_lectin|D-mannose binding lectin|XM_015770478.2|m.14513:111-209
LOC107275716	0.521765213209679	0.495516212601727	0.0730320405836645	0.902147945797065	0.999996531268735	up	no	0.789824641151206	0.515083468051375	0.260387530426457	0.419082719529589	0.568304366912099	0.499161551363494	NC_029267.1	26117719	26120172	+	LOC107275716	--	--	--	--	--	--	2454	BAT18093.1	BAT18093.1 Os12g0615600 [Oryza sativa Japonica Group]	_	_	39947.LOC_Os12g42120.1	PPR repeat containing protein	_	KOG4197	_	PF13041.3|PPR_2|PPR repeat family|XM_015763135.2|m.11564:243-291;PF13041.3|PPR_2|PPR repeat family|XM_015763135.2|m.11564:282-321;PF13041.3|PPR_2|PPR repeat family|XM_015763135.2|m.11564:313-363;PF13041.3|PPR_2|PPR repeat family|XM_015763135.2|m.11564:385-433;PF13041.3|PPR_2|PPR repeat family|XM_015763135.2|m.11564:421-468;PF13041.3|PPR_2|PPR repeat family|XM_015763135.2|m.11564:454-501;PF13041.3…
LOC107275726	3.90219353090897	3.67959451503506	0.0845154668347035	0.824673736819652	0.999996531268735	up	no	3.58221950800392	3.85357464519497	4.27078643952802	3.47925502981412	2.97116749100372	4.58836102428733	NC_029265.1	4281028	4286593	-	LOC107275726	--	GO:0000422|autophagy of mitochondrion; GO:0006914|autophagy; GO:0015031|protein transport; GO:0034497|protein localization to phagophore assembly site; GO:0044805|late nucleophagy; GO:0050832|defense response to fungus	GO:0000407|phagophore assembly site; GO:0000421|autophagosome membrane; GO:0005776|autophagosome; GO:0016021|integral component of membrane; GO:0031410|cytoplasmic vesicle	--	ko:K17907|ATG9	ko04136|Autophagy - other	3142	XP_015612743.1	XP_015612743.1 autophagy-related protein 9 [Oryza sativa Japonica Group]	sp|Q8RUS5|ATG9_ARATH	sp|Q8RUS5|ATG9_ARATH Autophagy-related protein 9 OS=Arabidopsis thaliana GN=ATG9 PE=2 SV=1	39947.LOC_Os10g07994.1	autophagy protein 9, putative, expressed	_	KOG2173	_	PF04109.13|APG9|Autophagy protein Apg9|XM_015757257.2|m.11670:199-562
LOC107275732	1.49417953521274	1.37923554468388	0.114685545073809	0.788080959961202	0.999996531268735	up	no	1.80180712957443	1.29873614383111	1.38199533223267	0.986393457166369	1.34937516100392	1.80193801588136	NC_029261.1	4480893	4487837	-	LOC107275732	--	GO:0006816|calcium ion transport; GO:0019722|calcium-mediated signaling; GO:0071230|cellular response to amino acid stimulus	GO:0005622|intracellular; GO:0005886|plasma membrane; GO:0016021|integral component of membrane	GO:0004970|ionotropic glutamate receptor activity; GO:0005262|calcium channel activity; GO:0008066|glutamate receptor activity	--	--	2510	XP_015642226.1	XP_015642226.1 glutamate receptor 2.9 [Oryza sativa Japonica Group]	sp|Q9C5V5|GLR28_ARATH	sp|Q9C5V5|GLR28_ARATH Glutamate receptor 2.8 OS=Arabidopsis thaliana GN=GLR2.8 PE=2 SV=2	39947.LOC_Os06g08900.1	glutamate receptor 2.6 precursor, putative, expressed	_	KOG1052	_	PF00060.23|Lig_chan|Ligand-gated ion channel|XM_015786740.2|m.2432:355-613;PF00497.17|SBP_bac_3|Bacterial extracellular solute-binding proteins, family 3|XM_015786740.2|m.2432:258-577;PF10613.6|Lig_chan-Glu_bd|Ligated ion channel L-glutamate- and glycine-binding site|XM_015786740.2|m.2432:257-337
LOC107275733	3.95208758277153	4.86247609576984	-0.298394	0.740699397525973	0.999996531268735	down	no	8.53542435555606	2.82807494593645	0.492763446822075	5.39736313996048	6.93295641330286	2.25710873404617	NC_029261.1	4192056	4194484	-	LOC107275733	--	GO:0006355|regulation of transcription, DNA-templated; GO:0006366|transcription by RNA polymerase II; GO:0080147|root hair cell development	GO:0005634|nucleus	GO:0001046|core promoter sequence-specific DNA binding; GO:0001228|DNA-binding transcription activator activity, RNA polymerase II-specific; GO:0003700|DNA-binding transcription factor activity; GO:0046983|protein dimerization activity	--	--	1482	XP_015642979.1	XP_015642979.1 transcription factor bHLH66 [Oryza sativa Japonica Group]	sp|Q9LSQ3|BH082_ARATH	sp|Q9LSQ3|BH082_ARATH Transcription factor bHLH82 OS=Arabidopsis thaliana GN=BHLH82 PE=2 SV=1	_	_	_	_	_	PF00010.23|HLH|Helix-loop-helix DNA-binding domain|XM_015787493.2|m.2326:215-260
LOC107275737	2.71164925709861	1.84837170896967	0.550442060136752	0.369878957876039	0.999996531268735	up	no	3.12338814668825	3.36454697218272	1.64701265242485	1.45778971631519	3.31455606603015	0.772769344563663	NC_029259.1	1760886	1768539	-	LOC107275737	--	GO:0044550|secondary metabolite biosynthetic process	GO:0005789|endoplasmic reticulum membrane; GO:0016020|membrane; GO:0016021|integral component of membrane	GO:0005506|iron ion binding; GO:0016709|oxidoreductase activity, acting on paired donors, with incorporation or reduction of molecular oxygen, NAD(P)H as one donor, and incorporation of one atom of oxygen; GO:0020037|heme binding	--	--	1829	XP_015636141.1	XP_015636141.1 cytochrome P450 89A2 [Oryza sativa Japonica Group]	sp|Q9SRQ1|C89A9_ARATH	sp|Q9SRQ1|C89A9_ARATH Cytochrome P450 89A9 OS=Arabidopsis thaliana GN=CYP89A9 PE=2 SV=1	39947.LOC_Os04g03870.1	cytochrome P450, putative, expressed	COG2124	KOG0156	_	PF00067.19|p450|Cytochrome P450|XM_015780655.2|m.1787:35-444
LOC107275738	6.19845771095507	7.38782507439424	-0.252866	0.798267334229352	0.999996531268735	down	no	3.06435962668857	5.89388946742222	9.63712403875443	2.07281033579551	0.359332479593315	19.7313324077939	NC_029259.1	22118296	22122544	-	LOC107275738	--	GO:0006457|protein folding; GO:0006458|'de novo' protein folding; GO:0042026|protein refolding; GO:0061077|chaperone-mediated protein folding	GO:0005829|cytosol; GO:0009507|chloroplast; GO:0009570|chloroplast stroma; GO:0009941|chloroplast envelope	GO:0005524|ATP binding; GO:0044183|protein folding chaperone; GO:0051082|unfolded protein binding	ko:K04077|groEL,HSPD1	ko03018|RNA degradation	2297	XP_015633894.1	XP_015633894.1 chaperonin 60 subunit beta 4, chloroplastic [Oryza sativa Japonica Group]	sp|Q9C667|CPNB4_ARATH	sp|Q9C667|CPNB4_ARATH Chaperonin 60 subunit beta 4, chloroplastic OS=Arabidopsis thaliana GN=CPN60B4 PE=1 SV=1	_	_	_	_	_	PF00118.21|Cpn60_TCP1|TCP-1/cpn60 chaperonin family|XM_015778408.2|m.4758:55-557
LOC107275739	7.75412568071959	8.31137951135303	-0.0999992	0.76994462066961	0.999996531268735	down	no	6.03196475411695	7.41398017656813	9.81643211147368	6.51170318739665	5.95130183601293	12.4711335106495	NC_029264.1	13666492	13671265	+	LOC107275739	--	GO:0008643|carbohydrate transport	GO:0016021|integral component of membrane; GO:0031969|chloroplast membrane	GO:0022857|transmembrane transporter activity	--	--	2176	XP_015651231.1	XP_015651231.1 probable plastidic glucose transporter 1 [Oryza sativa Japonica Group]	sp|Q0WVE9|PLST1_ARATH	sp|Q0WVE9|PLST1_ARATH Probable plastidic glucose transporter 1 OS=Arabidopsis thaliana GN=At1g05030 PE=2 SV=2	39947.LOC_Os09g23110.1	transporter family protein, putative, expressed	COG0477	KOG0254	_	PF00083.21|Sugar_tr|Sugar (and other) transporter|XM_015795745.2|m.7779:107-535;PF07690.13|MFS_1|Major Facilitator Superfamily|XM_015795745.2|m.7779:122-480
LOC107275748	2.22296012980058	1.46060427245904	0.602548410199878	0.623321123542789	0.999996531268735	up	no	0.866565476234893	1.66148201886651	4.14083289430033	0.504759954635593	0.203089983457447	3.67396287928409	NC_029267.1	16640686	16642647	+	LOC107275748	--	GO:0009409|response to cold; GO:0009414|response to water deprivation; GO:0009651|response to salt stress; GO:0009737|response to abscisic acid; GO:0010154|fruit development; GO:0010431|seed maturation	GO:0005739|mitochondrion; GO:0005783|endoplasmic reticulum; GO:0016021|integral component of membrane; GO:0031966|mitochondrial membrane	GO:0005524|ATP binding; GO:0016887|ATPase activity	--	--	1962	XP_015618567.1	XP_015618567.1 AAA-ATPase At3g28580 [Oryza sativa Japonica Group]	sp|Q9FLD5|ASD_ARATH	sp|Q9FLD5|ASD_ARATH AAA-ATPase ASD, mitochondrial OS=Arabidopsis thaliana GN=AATP1 PE=1 SV=1	39947.LOC_Os12g28137.1	ATPase 3, putative, expressed	COG0465	KOG0743	_	PF00004.26|AAA|ATPase family associated with various cellular activities (AAA)|XM_015763085.2|m.9605:247-393;PF14363.3|AAA_assoc|Domain associated at C-terminal with AAA|XM_015763085.2|m.9605:31-122
LOC107275752	14.8825038389709	16.3237081663446	-0.133266	0.381785926252062	0.999996531268735	down	no	13.4911577915433	15.306891850976	15.8494618743934	17.0270676398099	15.4744874004579	16.4695694587661	NC_029267.1	23589651	23593529	-	LOC107275752	--	GO:0000398|mRNA splicing, via spliceosome; GO:0006979|response to oxidative stress; GO:0008380|RNA splicing	GO:0005681|spliceosomal complex; GO:0016607|nuclear speck	GO:0003729|mRNA binding; GO:0042802|identical protein binding	ko:K12900|FUSIP1	ko03040|Spliceosome	1293	XP_015620444.1	XP_015620444.1 serine/arginine-rich SC35-like splicing factor SCL30 [Oryza sativa Japonica Group]	sp|Q8L3X8|SRC30_ARATH	sp|Q8L3X8|SRC30_ARATH Serine/arginine-rich SC35-like splicing factor SCL30 OS=Arabidopsis thaliana GN=SCL30 PE=1 SV=1	_	_	_	_	_	PF00076.19|RRM_1|RNA recognition motif. (a.k.a. RRM, RBD, or RNP domain)|XM_015764958.2|m.10803:83-153
LOC107275757	41.319922365884	41.6030339648291	-0.00984882	0.963079522317085	0.999996531268735	down	no	52.213006401702	42.5602357570973	29.1865249388527	46.7341912764781	52.9777323053539	25.0971783126554	NC_029259.1	35473646	35478034	-	LOC107275757	--	GO:0018279|protein N-linked glycosylation via asparagine	GO:0005774|vacuolar membrane; GO:0005886|plasma membrane; GO:0008250|oligosaccharyltransferase complex; GO:0009505|plant-type cell wall; GO:0016021|integral component of membrane	GO:0004579|dolichyl-diphosphooligosaccharide-protein glycotransferase activity	ko:K12666|OST1,RPN1	ko00510|N-Glycan biosynthesis; ko01100|Metabolic pathways; ko04141|Protein processing in endoplasmic reticulum	1789	XP_015636827.1	XP_015636827.1 dolichyl-diphosphooligosaccharide--protein glycosyltransferase subunit 1B [Oryza sativa Japonica Group]	sp|B9FDT1|OST1B_ORYSJ	sp|B9FDT1|OST1B_ORYSJ Dolichyl-diphosphooligosaccharide--protein glycosyltransferase subunit 1B OS=Oryza sativa subsp. japonica GN=OST1B PE=2 SV=1	_	_	_	_	_	PF04597.11|Ribophorin_I|Ribophorin I|XM_015781341.2|m.8952:39-464
LOC107275761	2.78470966990766	2.6954152575921	0.0468483634865455	0.896929994106182	0.999996531268735	up	no	2.7756444663815	2.76185421020912	2.81663033313235	3.20532645699116	2.97789080812923	1.90302850765591	NC_029262.1	19658083	19668173	-	LOC107275761	--	--	GO:0005737|cytoplasm; GO:0005829|cytosol	GO:0000166|nucleotide binding; GO:0003676|nucleic acid binding; GO:0008408|3'-5' exonuclease activity	ko:K12951|ctpD	--	3201	XP_015646845.1	XP_015646845.1 protein RRP6-like 3 isoform X1 [Oryza sativa Japonica Group]	sp|A9LLI8|RP6L3_ARATH	sp|A9LLI8|RP6L3_ARATH Protein RRP6-like 3 OS=Arabidopsis thaliana GN=RRP6L3 PE=2 SV=1	39947.LOC_Os07g32890.1	3'-5' exonuclease, putative, expressed	COG0349	KOG2206;KOG4373	_	PF01612.17|DNA_pol_A_exo1|3'-5' exonuclease|XM_015791359.2|m.11963:174-341;PF00570.20|HRDC|HRDC domain|XM_015791359.2|m.11963:414-454
LOC107275763	2.08087042916054	2.14993616920091	-0.046885	0.937682917043289	0.999996531268735	down	no	2.46268735786598	2.08476276854249	1.69516116107315	1.90980314526576	3.75259860400442	0.787406758332556	NC_029258.1	10376144	10379523	+	LOC107275763	--	GO:0005975|carbohydrate metabolic process; GO:0006952|defense response; GO:0071555|cell wall organization	GO:0005576|extracellular region; GO:0005618|cell wall; GO:0005886|plasma membrane; GO:0031225|anchored component of membrane; GO:0046658|anchored component of plasma membrane	GO:0004553|hydrolase activity, hydrolyzing O-glycosyl compounds; GO:0030247|polysaccharide binding; GO:0042973|glucan endo-1,3-beta-D-glucosidase activity	--	--	2154	XP_015629290.1	XP_015629290.1 glucan endo-1,3-beta-glucosidase 9 [Oryza sativa Japonica Group]	sp|Q9FGH4|E139_ARATH	sp|Q9FGH4|E139_ARATH Glucan endo-1,3-beta-glucosidase 9 OS=Arabidopsis thaliana GN=At5g58480 PE=1 SV=1	39947.LOC_Os03g18520.1	glucan endo-1,3-beta-glucosidase 9 precursor, putative, expressed	_	_	NOG283125	PF00332.15|Glyco_hydro_17|Glycosyl hydrolases family 17|XM_015773804.2|m.10732:35-354;PF07983.10|X8|X8 domain|XM_015773804.2|m.10732:374-442
LOC107275769	4.4334115507025	2.98659990295422	0.568341298188087	0.331457592238062	0.999996531268735	up	no	5.61495985769472	5.04179473241765	2.64348006199513	2.27647959634386	5.26092616244404	1.42239395007476	NC_029259.1	21368395	21371907	+	LOC107275769	--	GO:0006811|ion transport	GO:0016021|integral component of membrane	--	--	--	1620	XP_015635013.2	XP_015635013.2 putative magnesium transporter MRS2-D isoform X1 [Oryza sativa Japonica Group]	sp|Q01JR9|MRS2D_ORYSI	sp|Q01JR9|MRS2D_ORYSI Putative magnesium transporter MRS2-D OS=Oryza sativa subsp. indica GN=MRS2-D PE=3 SV=1	39947.LOC_Os04g35160.1	CorA-like magnesium transporter protein, putative, expressed	_	KOG2662	_	_
LOC107275773	0.590861145277387	1.77684945425546	-1.57231	0.00248477234497654	0.292127255898067	down	no	0.420297007084521	0.841867316931278	0.510419111816362	2.06255242566992	1.02187065501363	2.24612528208283	NC_029266.1	16001284	16005391	-	LOC107275773	--	--	--	--	--	--	1579	XP_015615739.1	XP_015615739.1 uncharacterized protein LOC107275773 isoform X1 [Oryza sativa Japonica Group]	_	_	_	_	_	_	_	_
LOC107275776	1.41435457954781	1.80884062469581	-0.352711	0.535055814193373	0.999996531268735	down	no	1.91231451067148	1.26861625225881	1.06213297571313	2.65915706199253	2.09736496536893	0.669999846725978	NC_029261.1	7025411	7027052	-	LOC107275776	--	GO:0010411|xyloglucan metabolic process	GO:0000139|Golgi membrane; GO:0005794|Golgi apparatus; GO:0016021|integral component of membrane	GO:0016413|O-acetyltransferase activity	--	--	1547	XP_015642739.1	XP_015642739.1 protein ALTERED XYLOGLUCAN 4 [Oryza sativa Japonica Group]	sp|O04523|TBL27_ARATH	sp|O04523|TBL27_ARATH Protein ALTERED XYLOGLUCAN 4 OS=Arabidopsis thaliana GN=AXY4 PE=1 SV=1	_	_	_	_	_	PF13839.3|PC-Esterase|GDSL/SGNH-like Acyl-Esterase family found in Pmr5 and Cas1p|XM_015787253.2|m.3096:153-444;PF14416.3|PMR5N|PMR5 N terminal Domain|XM_015787253.2|m.3096:100-152
LOC107275779	1.7692656143624	1.58334965679081	0.159218999131469	0.513851587309943	0.999996531268735	up	no	1.85783603722862	1.76230718800707	1.68765361785151	1.70269700947949	1.53931447726522	1.50803748362771	NC_029262.1	19091128	19094031	-	LOC107275779	--	--	--	--	--	--	1812	XP_025883054.1	XP_025883054.1 uncharacterized protein LOC107275779 [Oryza sativa Japonica Group]	_	_	39947.LOC_Os07g32140.1	hypothetical protein	_	_	NOG265625	PF11321.5|DUF3123|Protein of unknown function (DUF3123)|XM_026027269.1|m.11867:92-211
LOC107275783	1.41409993241457	0.21694242866956	2.6496521246242	0.0156919575385822	0.904397035198455	up	no	0.404809872469728	1.87667016093481	1.96081976383916	0.197153016203821	0.0147316824735105	0.438942587331348	NC_029266.1	25021587	25023732	+	LOC107275783	--	GO:0044550|secondary metabolite biosynthetic process	GO:0016020|membrane	GO:0005506|iron ion binding; GO:0016709|oxidoreductase activity, acting on paired donors, with incorporation or reduction of molecular oxygen, NAD(P)H as one donor, and incorporation of one atom of oxygen; GO:0020037|heme binding	--	--	1932	XP_015616499.2	XP_015616499.2 cytochrome P450 71D10 [Oryza sativa Japonica Group]	sp|O48923|C71DA_SOYBN	sp|O48923|C71DA_SOYBN Cytochrome P450 71D10 OS=Glycine max GN=CYP71D10 PE=2 SV=1	39947.LOC_Os11g41680.1	cytochrome P450, putative, expressed	COG2124	KOG0156	_	PF00067.19|p450|Cytochrome P450|XM_015761013.2|m.5378:68-512
LOC107275790	4.91621299701316	3.73501535475519	0.39550737385689	0.147834763555928	0.999996531268735	up	no	3.92826331118639	6.1243355843152	4.6960400955379	3.78149	3.66045081388283	3.76310075546974	NC_029259.1	26695629	26700519	+	LOC107275790	--	--	--	--	--	--	2216	XP_015636441.1	XP_015636441.1 O-glucosyltransferase rumi homolog isoform X3 [Oryza sativa Japonica Group]	_	_	_	_	_	_	_	PF05686.9|Glyco_transf_90|Glycosyl transferase family 90|XM_015780955.2|m.6197:136-422
LOC107275791	7.90212004539941	9.99176752983339	-0.338119	0.506419201993847	0.999996531268735	down	no	9.84389435183173	10.9721098359793	2.89035594838721	9.64839696167744	10.5567421135646	9.77016351425813	NC_029261.1	3861472	3865453	+	LOC107275791	--	GO:0019279|L-methionine biosynthetic process from L-homoserine via cystathionine; GO:0019343|cysteine biosynthetic process via cystathionine; GO:0019346|transsulfuration	GO:0009507|chloroplast; GO:0009570|chloroplast stroma	GO:0003962|cystathionine gamma-synthase activity; GO:0004121|cystathionine beta-lyase activity; GO:0004123|cystathionine gamma-lyase activity; GO:0030170|pyridoxal phosphate binding	ko:K01760|metC	ko00270|Cysteine and methionine metabolism; ko00450|Selenocompound metabolism; ko01100|Metabolic pathways; ko01110|Biosynthesis of secondary metabolites; ko01230|Biosynthesis of amino acids	1437	XP_015641397.1	XP_015641397.1 cystathionine beta-lyase, chloroplastic isoform X1 [Oryza sativa Japonica Group]	sp|P53780|METC_ARATH	sp|P53780|METC_ARATH Cystathionine beta-lyase, chloroplastic OS=Arabidopsis thaliana GN=At3g57050 PE=1 SV=1	39947.LOC_Os06g07860.1	cystathionine gamma-synthase, putative, expressed	COG0626	KOG0053	_	PF01053.17|Cys_Met_Meta_PP|Cys/Met metabolism PLP-dependent enzyme|XM_026026264.1|m.2223:16-381;PF00266.16|Aminotran_5|Aminotransferase class-V|XM_026026264.1|m.2223:72-202
LOC107275792	228.809738252382	272.066262640112	-0.2498	0.752968625696419	0.999996531268735	down	no	90.4042866999866	180.967951509567	415.056976547591	282.946724487254	44.9022865060268	488.349776927056	NC_029261.1	31090183	31093329	-	LOC107275792	--	GO:0015979|photosynthesis	GO:0009523|photosystem II; GO:0009535|chloroplast thylakoid membrane	--	--	--	1494	XP_015642516.1	XP_015642516.1 photosystem II stability/assembly factor HCF136, chloroplastic [Oryza sativa Japonica Group]	sp|Q5Z5A8|P2SAF_ORYSJ	sp|Q5Z5A8|P2SAF_ORYSJ Photosystem II stability/assembly factor HCF136, chloroplastic OS=Oryza sativa subsp. japonica GN=HCF136 PE=3 SV=1	_	_	_	_	_	PF14870.3|PSII_BNR|Photosynthesis system II assembly factor YCF48|XM_015787030.2|m.8078:90-410
LOC107275798	0.423664945915868	0.550608174268746	-0.370412	0.582676693452837	0.999996531268735	down	no	0.708417276822025	0.333662134457744	0.228915426467836	0.66128407518365	0.790600292745063	0.199940154877525	NC_029267.1	4055818	4059135	-	LOC107275798	--	GO:0006468|protein phosphorylation; GO:0007166|cell surface receptor signaling pathway	GO:0005634|nucleus; GO:0005737|cytoplasm; GO:0005886|plasma membrane	GO:0004675|transmembrane receptor protein serine/threonine kinase activity; GO:0005524|ATP binding; GO:0051020|GTPase binding	--	--	2592	XP_015619158.2	XP_015619158.2 receptor-like kinase LIP2 [Oryza sativa Japonica Group]	sp|Q8RXC8|RBK2_ARATH	sp|Q8RXC8|RBK2_ARATH Receptor-like cytosolic serine/threonine-protein kinase RBK2 OS=Arabidopsis thaliana GN=RBK2 PE=1 SV=1	39947.LOC_Os12g07990.1	protein kinase family protein, putative	COG0515	KOG1187	_	PF00069.22|Pkinase|Protein kinase domain|XM_015763672.2|m.7619:422-696;PF07714.14|Pkinase_Tyr|Protein tyrosine kinase|XM_015763672.2|m.7619:423-628;PF00582.23|Usp|Universal stress protein family|XM_015763672.2|m.7619:80-228
LOC107275808	1.16044382601875	0.766921410382837	0.591215120710646	0.507453715883537	0.999996531268735	up	no	0.359704117991437	1.12598752632892	1.99563983373588	1.26250229078785	0.240859891724871	0.797402048635791	NC_029260.1	10814427	10816963	-	LOC107275808	--	GO:0006821|chloride transport; GO:0006873|cellular ion homeostasis; GO:0009414|response to water deprivation; GO:0009651|response to salt stress; GO:1901529|positive regulation of anion channel activity	GO:0005886|plasma membrane; GO:0016021|integral component of membrane	GO:0008308|voltage-gated anion channel activity	--	--	1418	XP_015638771.1	XP_015638771.1 S-type anion channel SLAH4 [Oryza sativa Japonica Group]	sp|Q5E930|SLAH1_ARATH	sp|Q5E930|SLAH1_ARATH S-type anion channel SLAH1 OS=Arabidopsis thaliana GN=SLAH1 PE=2 SV=1	_	_	_	_	_	PF03595.14|SLAC1|Voltage-dependent anion channel|XM_015783285.2|m.11304:51-373
LOC107275810	18.1059360556283	15.9873969551287	0.179422178662582	0.383126850764137	0.999996531268735	up	no	17.6010606433475	18.0914493269794	18.6252981965579	13.6889616219439	16.7378337441633	17.5353954992789	NC_029261.1	3878783	3882870	+	LOC107275810	--	GO:0010405|arabinogalactan protein metabolic process; GO:0018258|protein O-linked glycosylation via hydroxyproline	GO:0000139|Golgi membrane; GO:0016021|integral component of membrane	GO:1990714|hydroxyproline O-galactosyltransferase activity	ko:K20854|HPGT,B3GALT9_10_11	--	1475	XP_015643483.1	XP_015643483.1 hydroxyproline O-galactosyltransferase HPGT3 isoform X2 [Oryza sativa Japonica Group]	sp|Q94A05|B3GTA_ARATH	sp|Q94A05|B3GTA_ARATH Hydroxyproline O-galactosyltransferase HPGT2 OS=Arabidopsis thaliana GN=HPGT2 PE=1 SV=1	_	_	_	_	_	PF01762.18|Galactosyl_T|Galactosyltransferase|XM_015788037.2|m.2233:142-334;PF13334.3|DUF4094|Domain of unknown function (DUF4094)|XM_015788037.2|m.2233:31-109
LOC107275811	0.555108040516349	0.315042494672489	0.797898374124683	0.21029315420807	0.999996531268735	up	no	0.603129571459485	0.671374366807282	0.390820183282279	0.186372906326988	0.557046811768998	0.20170776592148	NC_029258.1	15395327	15397877	+	LOC107275811	--	--	--	GO:0004185|serine-type carboxypeptidase activity	ko:K16297|SCPL-II	--	1635	XP_015629532.1	XP_015629532.1 serine carboxypeptidase II-3 [Oryza sativa Japonica Group]	sp|P52711|CBP23_HORVU	sp|P52711|CBP23_HORVU Serine carboxypeptidase II-3 OS=Hordeum vulgare GN=CXP;2-3 PE=2 SV=1	39947.LOC_Os03g26920.1	OsSCP12 - Putative Serine Carboxypeptidase homologue, expressed	COG2939	KOG1282	_	PF00450.19|Peptidase_S10|Serine carboxypeptidase|XM_015774046.2|m.11935:73-481
LOC107275814	14.7280099111769	8.66387264693727	0.76479356269335	0.0306477004783511	0.999996531268735	up	no	11.1578681060236	18.0494127694257	14.9767488580813	10.0158564951715	10.3064327856459	5.66932865999441	NC_029263.1	19578759	19582458	+	LOC107275814	--	GO:0005992|trehalose biosynthetic process	--	GO:0004805|trehalose-phosphatase activity	ko:K01087|otsB	ko00500|Starch and sucrose metabolism; ko01100|Metabolic pathways	1795	XP_015650924.1	XP_015650924.1 probable trehalose-phosphate phosphatase 6 [Oryza sativa Japonica Group]	sp|Q6ZAL2|TPP6_ORYSJ	sp|Q6ZAL2|TPP6_ORYSJ Probable trehalose-phosphate phosphatase 6 OS=Oryza sativa subsp. japonica GN=TPP6 PE=2 SV=1	_	_	_	_	_	PF02358.13|Trehalose_PPase|Trehalose-phosphatase|XM_015795438.2|m.3430:167-400
LOC107275816	1.22117268265207	0.607285030798162	0.996024415062801	0.020409711193032	0.999996531268735	up	no	1.29703862507783	1.43796648175911	0.928512941119282	0.774875274875082	0.687565925286234	0.359413892233169	NC_029263.1	15196802	15198458	+	LOC107275816	--	--	--	--	--	--	1573	BAD03197.1	BAD03197.1 hypothetical protein [Oryza sativa Japonica Group]	_	_	_	_	_	_	_	PF03140.12|DUF247|Plant protein of unknown function|XM_015793661.2|m.2739:61-460
LOC107275818	1.1554379486532	1.43608264234519	-0.311278	0.635430326084782	0.999996531268735	down	no	0.525052057262647	1.21646458172573	1.72479720697123	2.53829901983536	0.717033666561146	1.05291524063906	NC_029256.1	3894039	3900127	-	LOC107275818	--	GO:0046713|borate transport; GO:0051453|regulation of intracellular pH; GO:0080029|cellular response to boron-containing substance levels	GO:0005886|plasma membrane; GO:0005887|integral component of plasma membrane	GO:0005452|inorganic anion exchanger activity; GO:0015301|anion:anion antiporter activity; GO:0080139|borate efflux transmembrane transporter activity	--	--	2461	XP_015628053.1	XP_015628053.1 boron transporter 4 [Oryza sativa Japonica Group]	sp|Q9XI23|BOR4_ARATH	sp|Q9XI23|BOR4_ARATH Boron transporter 4 OS=Arabidopsis thaliana GN=BOR4 PE=2 SV=1	39947.LOC_Os01g08020.1	boron transporter protein, putative, expressed	_	KOG1172	_	PF00955.18|HCO3_cotransp|HCO3- transporter family|XM_015772567.2|m.1556:7-180;PF00955.18|HCO3_cotransp|HCO3- transporter family|XM_015772567.2|m.1556:202-371;PF00955.18|HCO3_cotransp|HCO3- transporter family|XM_015772567.2|m.1556:454-544
LOC107275835	1.88365029391205	2.34988994636443	-0.31755	0.186791616909336	0.999996531268735	down	no	1.83533016913322	1.67698789724724	2.13863281535568	2.59806981851512	2.07638084002084	2.37521918055733	NC_029260.1	1295616	1298922	-	LOC107275835	--	--	GO:0009507|chloroplast	GO:0003677|DNA binding; GO:0045145|single-stranded DNA 5'-3' exodeoxyribonuclease activity; GO:0046872|metal ion binding; GO:0051539|4 iron, 4 sulfur cluster binding	ko:K17815|EXO5	--	1686	XP_015639731.1	XP_015639731.1 exonuclease V, chloroplastic [Oryza sativa Japonica Group]	sp|Q9FKK6|EXO5_ARATH	sp|Q9FKK6|EXO5_ARATH Exonuclease V, chloroplastic OS=Arabidopsis thaliana GN=At5g60370 PE=2 SV=1	39947.LOC_Os05g03200.1	expressed protein	_	KOG4760	_	PF09810.6|Exo5|Exonuclease V - a 5' deoxyribonuclease|XM_015784245.2|m.9404:86-199;PF09810.6|Exo5|Exonuclease V - a 5' deoxyribonuclease|XM_015784245.2|m.9404:210-277;PF09810.6|Exo5|Exonuclease V - a 5' deoxyribonuclease|XM_015784245.2|m.9404:293-367;PF12705.4|PDDEXK_1|PD-(D/E)XK nuclease superfamily|XM_015784245.2|m.9404:121-368
LOC107275837	0.451749730466392	0.262384387685021	0.761467104619315	0.300881366161703	0.999996531268735	up	no	0.552349714314025	0.540321594698616	0.262577882386535	0.270690090471114	0.452688898587021	0.063774173996929	NC_029265.1	15604426	15610654	+	LOC107275837	--	GO:0050832|defense response to fungus	GO:0005634|nucleus	--	--	--	2955	EEE51009.1	EEE51009.1 hypothetical protein OsJ_31638 [Oryza sativa Japonica Group]	sp|F4K2F0|EML3_ARATH	sp|F4K2F0|EML3_ARATH Protein EMSY-LIKE 3 OS=Arabidopsis thaliana GN=EML3 PE=1 SV=1	39947.LOC_Os10g30054.2	ENT domain containing protein, expressed	_	KOG4675	_	PF03735.11|ENT|ENT domain|XM_015758286.2|m.13577:19-74;PF03735.11|ENT|ENT domain|XM_015758286.2|m.13577:112-179
LOC107275844	0.670708304619726	0.914802108276684	-0.442108	0.319070693580434	0.999996531268735	down	no	0.801603707860848	0.737098898708522	0.473422307289808	0.592630254648318	0.885651247318373	1.26612482286336	NC_029256.1	28425418	28427635	-	LOC107275844	--	--	--	GO:0005524|ATP binding	ko:K03283|HSPA1_8	ko03040|Spliceosome; ko04141|Protein processing in endoplasmic reticulum; ko04144|Endocytosis	2121	XP_015644285.1	XP_015644285.1 heat shock cognate 70 kDa protein [Oryza sativa Japonica Group]	sp|P09189|HSP7C_PETHY	sp|P09189|HSP7C_PETHY Heat shock cognate 70 kDa protein OS=Petunia hybrida GN=HSP70 PE=2 SV=1	39947.LOC_Os01g49430.1	DnaK family protein, putative, expressed	COG0443	KOG0101	_	PF00012.17|HSP70|Hsp70 protein|XM_015788799.2|m.7214:35-490;PF06723.10|MreB_Mbl|MreB/Mbl protein|XM_015788799.2|m.7214:151-383
LOC107275849	1.83681974508841	0.97463833348017	0.907377249903023	0.458801693886483	0.999996531268735	up	no	4.65531353340188	0.622277261751648	0.232868440111708	1.29557696362511	0.266222547557011	1.36211548925839	NC_029267.1	614299	616050	+	LOC107275849	--	GO:0006979|response to oxidative stress; GO:0042744|hydrogen peroxide catabolic process	GO:0005576|extracellular region	GO:0004601|peroxidase activity; GO:0020037|heme binding; GO:0046872|metal ion binding	ko:K00430|E1.11.1.7	ko00940|Phenylpropanoid biosynthesis; ko01100|Metabolic pathways; ko01110|Biosynthesis of secondary metabolites	1176	XP_015619393.1	XP_015619393.1 cationic peroxidase 1 [Oryza sativa Japonica Group]	sp|P22195|PER1_ARAHY	sp|P22195|PER1_ARAHY Cationic peroxidase 1 OS=Arachis hypogaea GN=PNC1 PE=1 SV=2	_	_	_	_	_	PF00141.20|peroxidase|Peroxidase|XM_015763907.2|m.6558:49-285
LOC107275853	3.30839519280678	4.03516399347274	-0.285712	0.711579060870654	0.999996531268735	down	no	6.59669293701866	2.7924596770384	0.53603296436327	4.42367118271613	4.97675834563138	2.7050624520707	NC_029257.1	13504135	13507535	-	LOC107275853	--	GO:0006810|transport	GO:0005886|plasma membrane; GO:0016021|integral component of membrane	GO:0022857|transmembrane transporter activity	--	--	2299	XP_015624747.1	XP_015624747.1 WAT1-related protein At3g18200 [Oryza sativa Japonica Group]	sp|Q9LV20|WTR17_ARATH	sp|Q9LV20|WTR17_ARATH WAT1-related protein At3g18200 OS=Arabidopsis thaliana GN=At3g18200 PE=2 SV=1	_	_	_	_	_	PF00892.17|EamA|EamA-like transporter family|XM_015769261.2|m.662:14-153;PF00892.17|EamA|EamA-like transporter family|XM_015769261.2|m.662:185-322
LOC107275865	23.7061881348493	20.3440589683755	0.220555623711852	0.71506809173102	0.999996531268735	up	no	13.5358301107065	21.754954497488	35.8277797963534	32.5493468720752	12.0072419460656	16.4755880869856	NC_029267.1	11193902	11205143	-	LOC107275865	--	GO:0009060|aerobic respiration; GO:0034628|'de novo' NAD biosynthetic process from aspartate; GO:0051176|positive regulation of sulfur metabolic process	GO:0009507|chloroplast	GO:0008047|enzyme activator activity; GO:0008987|quinolinate synthetase A activity; GO:0016740|transferase activity; GO:0042803|protein homodimerization activity; GO:0046872|metal ion binding; GO:0051539|4 iron, 4 sulfur cluster binding	ko:K03517|nadA	ko00760|Nicotinate and nicotinamide metabolism; ko01100|Metabolic pathways	2688	XP_015619876.1	XP_015619876.1 quinolinate synthase, chloroplastic [Oryza sativa Japonica Group]	sp|Q2QTL0|NADA_ORYSJ	sp|Q2QTL0|NADA_ORYSJ Quinolinate synthase, chloroplastic OS=Oryza sativa subsp. japonica GN=Os12g0290150 PE=3 SV=2	39947.LOC_Os12g19304.2	Fe-S metabolism associated domain containing protein, expressed	COG0379	_	_	PF02445.13|NadA|Quinolinate synthetase A protein|XM_015764390.2|m.8871:251-559;PF02657.12|SufE|Fe-S metabolism associated domain|XM_015764390.2|m.8871:75-196
LOC107275867	0.756065207655438	0.891802929340498	-0.235345	0.779473647436582	0.999996531268735	down	no	0.913385284006908	0.689267690474371	0.665542648485034	1.08160293248764	1.48533347401375	0.108472381520103	NC_029262.1	8811874	8815321	-	LOC107275867	--	--	--	--	--	--	1303	XP_015645929.2	XP_015645929.2 uncharacterized protein LOC107275867 isoform X1 [Oryza sativa Japonica Group]	_	_	_	_	_	_	_	_
LOC107275868	45.1657104903602	49.772433392965	-0.140089	0.807696534701391	0.999996531268735	down	no	22.2448113604453	36.5574757249477	76.6948443856876	52.4738583538238	17.9911257998097	78.8523160252614	NC_029258.1	13191	16666	+	LOC107275868	--	--	--	--	--	--	1949	XP_015633215.1	XP_015633215.1 uncharacterized protein LOC107275868 [Oryza sativa Japonica Group]	_	_	_	_	_	_	_	PF02517.13|Abi|CAAX protease self-immunity|XM_015777729.2|m.6965:193-345
LOC107275870	21.7785455989255	18.4562325303064	0.238680340173175	0.632750133387262	0.999996531268735	up	no	28.940823572912	26.5095282399008	9.88528498396366	19.3994564837632	18.8299318454814	17.1393092616747	NC_029262.1	3883503	3885559	+	LOC107275870	--	GO:0006412|translation; GO:0006413|translational initiation; GO:0042254|ribosome biogenesis	GO:0005618|cell wall; GO:0005730|nucleolus; GO:0005773|vacuole; GO:0005774|vacuolar membrane; GO:0005829|cytosol; GO:0005840|ribosome; GO:0005886|plasma membrane; GO:0009506|plasmodesma; GO:0015935|small ribosomal subunit; GO:0016020|membrane; GO:0022626|cytosolic ribosome; GO:0022627|cytosolic small ribosomal subunit	GO:0003729|mRNA binding; GO:0003735|structural constituent of ribosome; GO:0019843|rRNA binding	ko:K02964|RP-S18e,RPS18	ko03010|Ribosome	591	XP_015646147.2	XP_015646147.2 40S ribosomal protein S18 [Oryza sativa Japonica Group]	sp|P34788|RS18_ARATH	sp|P34788|RS18_ARATH 40S ribosomal protein S18 OS=Arabidopsis thaliana GN=RPS18A PE=1 SV=1	_	_	_	_	_	PF00416.19|Ribosomal_S13|Ribosomal protein S13/S18|XM_015790661.2|m.9280:10-138
LOC107275871	0.455560006121276	0.599058874144874	-0.387615	0.52652203932165	0.999996531268735	down	no	0.560505977265778	0.304611247011296	0.501562794086755	0.906903874537577	0.221541840274715	0.668730907622331	NC_029260.1	15642756	15644939	-	LOC107275871	--	GO:0018105|peptidyl-serine phosphorylation; GO:0018107|peptidyl-threonine phosphorylation; GO:0035556|intracellular signal transduction	GO:0005622|intracellular	GO:0004674|protein serine/threonine kinase activity; GO:0005524|ATP binding	--	--	2184	XP_015639646.1	XP_015639646.1 CBL-interacting protein kinase 22 [Oryza sativa Japonica Group]	sp|Q5KQF5|CIPKM_ORYSJ	sp|Q5KQF5|CIPKM_ORYSJ CBL-interacting protein kinase 22 OS=Oryza sativa subsp. japonica GN=CIPK22 PE=2 SV=1	39947.LOC_Os05g26940.1	CAMK_KIN1/SNF1/Nim1_like.23 - CAMK includes calcium/calmodulin depedent protein kinases, exp [...]	COG0515	KOG0583	_	PF00069.22|Pkinase|Protein kinase domain|XM_015784160.2|m.12079:26-301;PF07714.14|Pkinase_Tyr|Protein tyrosine kinase|XM_015784160.2|m.12079:27-296;PF14531.3|Kinase-like|Kinase-like|XM_015784160.2|m.12079:139-289;PF03822.11|NAF|NAF domain|XM_015784160.2|m.12079:336-390
LOC107275873	10.2076792968302	1.89945505196985	2.41983469472798	0.00832678362554523	0.627784883944439	up	no	14.3307184427731	11.9896338148956	4.30268563282187	0.704065854539339	4.47178723807743	0.522512063292769	NC_029265.1	10566424	10566964	-	LOC107275873	--	--	--	--	--	--	541	XP_015613945.1	XP_015613945.1 cortical cell-delineating protein [Oryza sativa Japonica Group]	sp|Q01595|CCDP_MAIZE	sp|Q01595|CCDP_MAIZE Cortical cell-delineating protein OS=Zea mays PE=2 SV=1	39947.LOC_Os10g20840.1	LTPL134 - Protease inhibitor/seed storage/LTP family protein precursor, putative, expressed	_	_	NOG294979	PF14547.3|Hydrophob_seed|Hydrophobic seed protein|XM_015758459.2|m.12404:55-137;PF00234.19|Tryp_alpha_amyl|Protease inhibitor/seed storage/LTP family|XM_015758459.2|m.12404:56-137
LOC107275877	0.318567011310756	0.229210484858278	0.457907012682258	0.626368289371478	0.999996531268735	up	no	0.584913567473694	0.201034926200482	0.169752540258093	0.0885401272212419	0.489576750319118	0.109514577034475	NC_029258.1	4311183	4314738	+	LOC107275877	--	GO:0009626|plant-type hypersensitive response; GO:0009627|systemic acquired resistance; GO:0009870|defense response signaling pathway, resistance gene-dependent; GO:0010204|defense response signaling pathway, resistance gene-independent; GO:0042742|defense response to bacterium; GO:0050832|defense response to fungus; GO:0051707|response to other organism; GO:0055114|oxidation-reduction process; G…	--	GO:0004497|monooxygenase activity; GO:0004499|N,N-dimethylaniline monooxygenase activity; GO:0050660|flavin adenine dinucleotide binding; GO:0050661|NADP binding	ko:K00485|FMO	--	2151	XP_015629366.1	XP_015629366.1 probable flavin-containing monooxygenase 1 [Oryza sativa Japonica Group]	sp|Q9LMA1|FMO1_ARATH	sp|Q9LMA1|FMO1_ARATH Probable flavin-containing monooxygenase 1 OS=Arabidopsis thaliana GN=FMO1 PE=2 SV=1	_	_	_	_	_	PF00743.16|FMO-like|Flavin-binding monooxygenase-like|XM_015773880.2|m.8672:26-515;PF13450.3|NAD_binding_8|NAD(P)-binding Rossmann-like domain|XM_015773880.2|m.8672:29-68
LOC107275879	0.598250349312807	0.563784936982792	0.0841551487553061	0.867325822481568	0.999996531268735	up	no	0.646687970542927	0.816636210348541	0.331426867046953	0.50049051997302	0.7184293116646	0.472434979310757	NC_029265.1	6552274	6555165	-	LOC107275879	--	--	--	--	--	--	2892	XP_015613184.1	XP_015613184.1 uncharacterized protein LOC107275879 [Oryza sativa Japonica Group]	_	_	39947.LOC_Os10g11820.1	expressed protein	_	_	NOG244730	PF10536.6|PMD|Plant mobile domain|XM_015757698.2|m.11910:71-406;PF05266.11|DUF724|Protein of unknown function (DUF724)|XM_015757698.2|m.11910:686-858
LOC107275881	0.258178861712905	0.277765477726832	-0.101698	0.935793029029126	0.999996531268735	down	no	0.467730801753194	0.244024195680026	0.0627815877054948	0.66364905261897	0.169647380561527	0	NC_029262.1	1583513	1585693	-	LOC107275881	--	GO:0009751|response to salicylic acid	GO:0005886|plasma membrane; GO:0016021|integral component of membrane	GO:0004674|protein serine/threonine kinase activity; GO:0005524|ATP binding; GO:0030246|carbohydrate binding	--	--	2181	XP_015646115.1	XP_015646115.1 L-type lectin-domain containing receptor kinase IV.1 [Oryza sativa Japonica Group]	sp|O80939|LRK41_ARATH	sp|O80939|LRK41_ARATH L-type lectin-domain containing receptor kinase IV.1 OS=Arabidopsis thaliana GN=LECRK41 PE=2 SV=1	_	_	_	_	_	PF00139.16|Lectin_legB|Legume lectin domain|XM_015790629.2|m.8615:26-278;PF00069.22|Pkinase|Protein kinase domain|XM_015790629.2|m.8615:350-618;PF07714.14|Pkinase_Tyr|Protein tyrosine kinase|XM_015790629.2|m.8615:352-620
LOC107275886	0.418426652201171	0.394061077184979	0.0844748474061345	0.918296168537166	0.999996531268735	up	no	0.801774592372214	0.247112922478544	0.206392441752754	0.442906543378817	0.404493173032358	0.334783515143762	NC_029264.1	15598900	15606592	-	LOC107275886	--	GO:0006816|calcium ion transport; GO:0019722|calcium-mediated signaling; GO:0071230|cellular response to amino acid stimulus	GO:0005622|intracellular; GO:0005886|plasma membrane; GO:0016021|integral component of membrane	GO:0004970|ionotropic glutamate receptor activity; GO:0005262|calcium channel activity; GO:0008066|glutamate receptor activity	ko:K05387|GRIP	--	3096	XP_025876209.1	XP_025876209.1 glutamate receptor 2.3 [Oryza sativa Japonica Group]	sp|Q9LFN8|GLR26_ARATH	sp|Q9LFN8|GLR26_ARATH Glutamate receptor 2.6 OS=Arabidopsis thaliana GN=GLR2.6 PE=2 SV=2	39947.LOC_Os09g25980.1	glutamate receptor 2.6 precursor, putative	_	KOG1052	_	PF01094.25|ANF_receptor|Receptor family ligand binding region|XM_026020424.1|m.8168:50-398;PF00497.17|SBP_bac_3|Bacterial extracellular solute-binding proteins, family 3|XM_026020424.1|m.8168:484-803;PF13458.3|Peripla_BP_6|Periplasmic binding protein|XM_026020424.1|m.8168:44-342;PF00060.23|Lig_chan|Ligand-gated ion channel|XM_026020424.1|m.8168:585-839;PF10613.6|Lig_chan-Glu_bd|Ligated ion channe…
LOC107275890	2.40181640145289	1.77363803735441	0.435297215247922	0.443136600497897	0.999996531268735	up	no	2.04660898520139	2.43210963017205	2.72673058898524	0.90003032756159	1.45924441014916	2.96163937435248	NC_029267.1	2816075	2823213	+	LOC107275890	--	GO:0009624|response to nematode	GO:0005886|plasma membrane; GO:0016021|integral component of membrane; GO:0031969|chloroplast membrane	GO:0015171|amino acid transmembrane transporter activity	--	--	2243	XP_015618880.1	XP_015618880.1 cationic amino acid transporter 6, chloroplastic [Oryza sativa Japonica Group]	sp|Q9LZ20|CAAT6_ARATH	sp|Q9LZ20|CAAT6_ARATH Cationic amino acid transporter 6, chloroplastic OS=Arabidopsis thaliana GN=CAT6 PE=2 SV=1	_	_	_	_	_	PF13520.3|AA_permease_2|Amino acid permease|XM_015763394.2|m.7256:105-521;PF00324.18|AA_permease|Amino acid permease|XM_015763394.2|m.7256:112-522;PF13906.3|AA_permease_C|C-terminus of AA_permease|XM_015763394.2|m.7256:562-612
LOC107275895	1.15612940917128	0.961025781684044	0.264146391751235	0.581187489771146	0.999996531268735	up	no	1.41935113366828	0.974864200470609	1.07417289337496	1.30236551077022	1.09953824017653	0.481173594105382	NC_029260.1	28319623	28324510	-	LOC107275895	--	--	--	--	--	--	2252	BAS95403.1	BAS95403.1 Os05g0569000, partial [Oryza sativa Japonica Group]	_	_	_	_	_	_	_	_
LOC107275896	2.12568740446886	2.00962607923811	0.0806122866005212	0.941018011413307	0.999996531268735	up	no	4.47162812884191	1.52618158166599	0.379252502898692	2.22925359911621	2.59115818489278	1.20846645370535	NC_029261.1	16762282	16769133	+	LOC107275896	--	GO:0006468|protein phosphorylation; GO:0007166|cell surface receptor signaling pathway	GO:0005886|plasma membrane; GO:0016021|integral component of membrane	GO:0004675|transmembrane receptor protein serine/threonine kinase activity; GO:0005199|structural constituent of cell wall; GO:0005524|ATP binding; GO:0019901|protein kinase binding	--	--	2768	XP_015642080.2	XP_015642080.2 proline-rich receptor-like protein kinase PERK8 [Oryza sativa Japonica Group]	sp|Q9FFW5|PERK8_ARATH	sp|Q9FFW5|PERK8_ARATH Proline-rich receptor-like protein kinase PERK8 OS=Arabidopsis thaliana GN=PERK8 PE=1 SV=1	_	_	_	_	_	PF00069.22|Pkinase|Protein kinase domain|XM_015786594.2|m.4725:369-571;PF07714.14|Pkinase_Tyr|Protein tyrosine kinase|XM_015786594.2|m.4725:371-640
LOC107275898	0.354424760942082	0.432358307152244	-0.279594	0.68140659481925	0.999996531268735	down	no	0.305120900884461	0.530624896089867	0.227528485851918	0.588628536713821	0.567529621910713	0.140916762832197	NC_029263.1	3415226	3417231	-	LOC107275898	--	GO:0009820|alkaloid metabolic process	GO:0031410|cytoplasmic vesicle	GO:0016614|oxidoreductase activity, acting on CH-OH group of donors; GO:0050468|reticuline oxidase activity; GO:0050660|flavin adenine dinucleotide binding	--	--	2006	XP_015649184.1	XP_015649184.1 reticuline oxidase [Oryza sativa Japonica Group]	sp|P30986|RETO_ESCCA	sp|P30986|RETO_ESCCA Reticuline oxidase OS=Eschscholzia californica GN=BBE1 PE=1 SV=1	39947.LOC_Os08g06190.1	berberine and berberine like domain containing protein, expressed	COG0277	_	_	PF01565.20|FAD_binding_4|FAD binding domain|XM_015793698.2|m.591:73-212;PF08031.9|BBE|Berberine and berberine like|XM_015793698.2|m.591:467-535
LOC107275899	0.508539034551394	1.10771304789042	-1.10803	0.378059009150988	0.999996531268735	down	no	1.22224783383027	0.303369269823911	0	1.1443336442663	1.49637222789945	0.682433271505496	NC_029257.1	27507129	27511412	-	LOC107275899	--	GO:0007275|multicellular organism development; GO:0010268|brassinosteroid homeostasis; GO:0016125|sterol metabolic process; GO:0016132|brassinosteroid biosynthetic process	GO:0016021|integral component of membrane; GO:0030659|cytoplasmic vesicle membrane	GO:0004497|monooxygenase activity; GO:0005506|iron ion binding; GO:0016705|oxidoreductase activity, acting on paired donors, with incorporation or reduction of molecular oxygen; GO:0020037|heme binding	--	--	1864	XP_015624203.1	XP_015624203.1 cytochrome P450 87A3-like [Oryza sativa Japonica Group]	sp|Q7XU38|C87A3_ORYSJ	sp|Q7XU38|C87A3_ORYSJ Cytochrome P450 87A3 OS=Oryza sativa subsp. japonica GN=CYP87A3 PE=2 SV=3	_	_	_	_	_	PF00067.19|p450|Cytochrome P450|XM_015768717.2|m.3963:37-462
LOC107275908	5.73351335745939	4.08337969064121	0.48864102271968	0.522724341945903	0.999996531268735	up	no	6.40486853017173	7.25266860863471	3.54300293357174	0.956597237525938	7.79770151748555	3.49584031691214	NC_029260.1	27323520	27325122	-	LOC107275908	--	GO:0071786|endoplasmic reticulum tubular network organization	GO:0005783|endoplasmic reticulum; GO:0005789|endoplasmic reticulum membrane; GO:0005794|Golgi apparatus; GO:0005886|plasma membrane; GO:0071458|integral component of cytoplasmic side of endoplasmic reticulum membrane; GO:0071782|endoplasmic reticulum tubular network	--	--	--	876	XP_015640324.1	XP_015640324.1 reticulon-like protein B9 [Oryza sativa Japonica Group]	sp|Q9SUT9|RTNLB_ARATH	sp|Q9SUT9|RTNLB_ARATH Reticulon-like protein B2 OS=Arabidopsis thaliana GN=RTNLB2 PE=1 SV=1	_	_	_	_	_	PF02453.14|Reticulon|Reticulon|XM_015784838.2|m.39:49-204
LOC107275910	0.87019729884794	0.842077375343748	0.0468424999083002	0.946861440433725	0.999996531268735	up	no	1.00062592525242	0.776318222215699	0.833647749075702	0.888959049014003	1.03969353566474	0.597579541352502	NC_029257.1	857619	859888	-	LOC107275910	--	GO:0009451|RNA modification	GO:0005739|mitochondrion; GO:0009507|chloroplast	GO:0003723|RNA binding; GO:0004519|endonuclease activity	--	--	1971	EEE56174.1	EEE56174.1 hypothetical protein OsJ_05117 [Oryza sativa Japonica Group]	sp|Q9SJZ3|PP169_ARATH	sp|Q9SJZ3|PP169_ARATH Pentatricopeptide repeat-containing protein At2g22410, mitochondrial OS=Arabidopsis thaliana GN=PCMP-E28 PE=2 SV=1	_	_	_	_	_	PF01535.17|PPR|PPR repeat|XM_026023132.1|m.12308:194-221;PF01535.17|PPR|PPR repeat|XM_026023132.1|m.12308:225-252;PF01535.17|PPR|PPR repeat|XM_026023132.1|m.12308:256-285;PF01535.17|PPR|PPR repeat|XM_026023132.1|m.12308:329-353;PF01535.17|PPR|PPR repeat|XM_026023132.1|m.12308:357-387;PF01535.17|PPR|PPR repeat|XM_026023132.1|m.12308:392-419;PF01535.17|PPR|PPR repeat|XM_026023132.1|m.12308:429-453;…
LOC107275911	3.46198584886461	1.65459016159414	1.06059405228781	0.0653056455512109	0.999996531268735	up	no	1.67567932786748	3.71816103383163	4.99211718489473	2.21275825157606	0.957842662364211	1.79316957084214	NC_029256.1	40093375	40097516	+	LOC107275911	--	GO:0010044|response to aluminum ion; GO:0015746|citrate transport	GO:0005886|plasma membrane; GO:0016021|integral component of membrane	GO:0015137|citrate transmembrane transporter activity; GO:0015297|antiporter activity; GO:0042910|xenobiotic transmembrane transporter activity	--	--	2496	BAS75911.1	BAS75911.1 Os01g0919100 [Oryza sativa Japonica Group]	sp|Q9SYD6|DTX42_ARATH	sp|Q9SYD6|DTX42_ARATH Protein DETOXIFICATION 42 OS=Arabidopsis thaliana GN=DTX42 PE=2 SV=2	_	_	_	_	_	PF01554.15|MatE|MatE|XM_015787655.2|m.10910:244-341;PF01554.15|MatE|MatE|XM_015787655.2|m.10910:402-553;PF14667.3|Polysacc_synt_C|Polysaccharide biosynthesis C-terminal domain|XM_015787655.2|m.10910:295-435
LOC107275918	0.940351008963935	0.293439589475167	1.64705114153862	0.250878638160037	0.999996531268735	up	no	1.91667273835137	0.904380288540434	0	0.454654727553321	0.113242482249956	0.312421558622223	NC_029262.1	20782945	20785121	+	LOC107275918	--	GO:0006979|response to oxidative stress; GO:0009664|plant-type cell wall organization; GO:0042744|hydrogen peroxide catabolic process	GO:0005576|extracellular region; GO:0009505|plant-type cell wall; GO:0009506|plasmodesma	GO:0004601|peroxidase activity; GO:0020037|heme binding; GO:0046872|metal ion binding	--	--	1508	BAC45154.1	BAC45154.1 putative peroxidase [Oryza sativa Japonica Group]	sp|P37834|PER1_ORYSJ	sp|P37834|PER1_ORYSJ Peroxidase 1 OS=Oryza sativa subsp. japonica GN=PRX74 PE=2 SV=2	_	_	_	_	_	PF00141.20|peroxidase|Peroxidase|XM_015790773.2|m.12225:43-298
LOC107275925	0.784122275978677	0.270515841562132	1.50127891885458	0.000256182832887511	0.0544387398101272	up	no	0.724379157291181	0.59958874217119	1.02839892847366	0.296480660336332	0.24485613327131	0.270210731078754	NC_029259.1	26198585	26203928	+	LOC107275925	--	GO:0009690|cytokinin metabolic process	GO:0005615|extracellular space	GO:0016614|oxidoreductase activity, acting on CH-OH group of donors; GO:0019139|cytokinin dehydrogenase activity; GO:0050660|flavin adenine dinucleotide binding	--	--	2441	XP_015633516.1	XP_015633516.1 cytokinin dehydrogenase 8 isoform X1 [Oryza sativa Japonica Group]	sp|A2XVN3|CKX8_ORYSI	sp|A2XVN3|CKX8_ORYSI Cytokinin dehydrogenase 8 OS=Oryza sativa subsp. indica GN=CKX8 PE=3 SV=1	_	_	_	_	_	PF09265.7|Cytokin-bind|Cytokinin dehydrogenase 1, FAD and cytokinin binding|XM_015778030.2|m.6065:240-524;PF01565.20|FAD_binding_4|FAD binding domain|XM_015778030.2|m.6065:57-208
LOC107275929	1.96768897576718	1.33648086206093	0.55462183180441	0.62077282403362	0.999996531268735	up	no	0.695896413324705	1.06752782510731	4.13964268886952	1.04525944237401	0.225045292632548	2.73913785117624	NC_029260.1	26260619	26264182	-	LOC107275929	--	GO:0009851|auxin biosynthetic process	--	GO:0004499|N,N-dimethylaniline monooxygenase activity; GO:0050660|flavin adenine dinucleotide binding; GO:0050661|NADP binding; GO:0103075|indole-3-pyruvate monooxygenase activity	ko:K11816|YUCCA	ko00380|Tryptophan metabolism; ko01100|Metabolic pathways	2150	XP_015638961.1	XP_015638961.1 indole-3-pyruvate monooxygenase YUCCA2 [Oryza sativa Japonica Group]	sp|Q9SVQ1|YUC2_ARATH	sp|Q9SVQ1|YUC2_ARATH Indole-3-pyruvate monooxygenase YUCCA2 OS=Arabidopsis thaliana GN=YUC2 PE=1 SV=1	39947.LOC_Os05g45240.1	flavin monooxygenase, putative	COG2072	KOG1399	_	PF00743.16|FMO-like|Flavin-binding monooxygenase-like|XM_015783475.2|m.14800:15-334;PF13738.3|Pyr_redox_3|Pyridine nucleotide-disulphide oxidoreductase|XM_015783475.2|m.14800:14-212;PF13434.3|K_oxygenase|L-lysine 6-monooxygenase (NADPH-requiring)|XM_015783475.2|m.14800:70-203;PF07992.11|Pyr_redox_2|Pyridine nucleotide-disulphide oxidoreductase|XM_015783475.2|m.14800:14-219;PF13450.3|NAD_binding_8…
LOC107275930	1.09474412617875	1.47915164529758	-0.430778	0.323456458360209	0.999996531268735	down	no	1.52256847555778	0.687421202210566	1.0742427007679	1.48686421680788	1.97695457818455	0.973636140900302	NC_029258.1	34708314	34711519	-	LOC107275930	--	GO:0008643|carbohydrate transport; GO:0015780|nucleotide-sugar transmembrane transport; GO:1990570|GDP-mannose transmembrane transport	GO:0000139|Golgi membrane; GO:0016021|integral component of membrane	GO:0005338|nucleotide-sugar transmembrane transporter activity; GO:0015297|antiporter activity	ko:K15356|VRG4,GONST1	--	1742	XP_015628857.1	XP_015628857.1 GDP-mannose transporter GONST1 [Oryza sativa Japonica Group]	sp|Q84L09|GONS2_ARATH	sp|Q84L09|GONS2_ARATH GDP-mannose transporter GONST2 OS=Arabidopsis thaliana GN=GONST2 PE=2 SV=1	39947.LOC_Os03g61100.1	GDP-mannose transporter, putative	COG5070	KOG1444	_	PF03151.13|TPT|Triose-phosphate Transporter family|XM_015773371.2|m.729:99-375
LOC107275933	0.555019691030944	0.808396539155223	-0.534499	0.37391890449614	0.999996531268735	down	no	0.299859164792391	0.630658100293757	0.734541808006683	0.612999841122622	0.420398568364438	1.39179120797861	NC_029257.1	29088536	29094844	-	LOC107275933	--	GO:0006261|DNA-dependent DNA replication; GO:0006281|DNA repair	GO:0005634|nucleus; GO:0005663|DNA replication factor C complex	GO:0003677|DNA binding; GO:0005524|ATP binding	--	--	4531	XP_015625127.1	XP_015625127.1 uncharacterized protein LOC107275933 isoform X1 [Oryza sativa Japonica Group]	sp|Q852K3|RFC5_ORYSJ	sp|Q852K3|RFC5_ORYSJ Replication factor C subunit 5 OS=Oryza sativa subsp. japonica GN=RFC5 PE=2 SV=1	39947.LOC_Os02g47605.1	expressed protein	COG0470	KOG2035	_	PF13177.3|DNA_pol3_delta2|DNA polymerase III, delta subunit|XM_015769641.2|m.4386:391-556;PF00004.26|AAA|ATPase family associated with various cellular activities (AAA)|XM_015769641.2|m.4386:409-554
LOC107275934	1.3765036805822	0.873480186670847	0.650181760412934	0.349916861753777	0.999996531268735	up	no	1.17779319319684	1.52380500013293	1.42791284841682	0.978848204249497	1.43103069748268	0.210561658280363	NC_029258.1	10749972	10751198	-	LOC107275934	--	--	--	--	--	--	895	XP_025879590.1	XP_025879590.1 uncharacterized protein LOC107275934 [Oryza sativa Japonica Group]	_	_	_	_	_	_	_	_
LOC107275935	58.1452328723171	59.2016989549475	-0.0259732	0.860731379252662	0.999996531268735	down	no	50.6700357366457	56.1141595276948	67.6515033526107	65.972417662211	46.866035377365	64.7666438252666	NC_029258.1	18451065	18468543	-	LOC107275935	--	GO:0010223|secondary shoot formation; GO:0036377|arbuscular mycorrhizal association; GO:0080167|response to karrikin; GO:1901601|strigolactone biosynthetic process	GO:0005634|nucleus; GO:0005737|cytoplasm	GO:0016787|hydrolase activity	--	--	1259	XP_015631879.1	XP_015631879.1 probable esterase D14L isoform X2 [Oryza sativa Japonica Group]	sp|Q10J20|D14L_ORYSJ	sp|Q10J20|D14L_ORYSJ Probable esterase D14L OS=Oryza sativa subsp. japonica GN=D14L PE=1 SV=1	_	_	_	_	_	PF12697.4|Abhydrolase_6|Alpha/beta hydrolase family|XM_015776393.2|m.12622:74-311;PF00561.17|Abhydrolase_1|alpha/beta hydrolase fold|XM_015776393.2|m.12622:72-226;PF12146.5|Hydrolase_4|Serine aminopeptidase, S33|XM_015776393.2|m.12622:70-289
LOC107275940	1.34638760900778	1.04763952527704	0.358921511864381	0.626939407646555	0.999996531268735	up	no	1.16315225782857	1.97341199747371	0.90259857172106	1.54721387895454	1.36907800560877	0.226626691267815	NC_029266.1	9064926	9069205	-	LOC107275940	--	--	--	--	--	--	1871	XP_015616566.1	XP_015616566.1 uncharacterized protein DDB_G0271670 [Oryza sativa Japonica Group]	_	_	39947.LOC_Os11g16400.1	expressed protein	_	_	NOG269405	PF06075.9|DUF936|Plant protein of unknown function (DUF936)|XM_015761080.2|m.2878:26-332;PF06075.9|DUF936|Plant protein of unknown function (DUF936)|XM_015761080.2|m.2878:364-449
LOC107275944	1.05310146063902	0.841696061406278	0.319868708565274	0.446772157172412	0.999996531268735	up	no	1.16958724913864	1.04316640706387	0.946550725714559	1.17525934575886	0.849385443495454	0.500443394964521	NC_029257.1	4320446	4324170	+	LOC107275944	--	--	--	--	--	--	1977	XP_015623798.1	XP_015623798.1 F-box/LRR-repeat protein At1g06630 [Oryza sativa Japonica Group]	_	_	_	_	_	_	_	PF08387.7|FBD|FBD|XM_015768312.2|m.13626:456-500;PF00646.30|F-box|F-box domain|XM_015768312.2|m.13626:111-150
LOC107275946	0.203572266100587	0.233919975415166	-0.191684	0.8716048420327	0.999996531268735	down	no	0.45047489622083	0.160241902080932	0	0.474022017120805	0.114257770127749	0.113480138996944	NC_029256.1	30067854	30070344	+	LOC107275946	--	--	--	--	--	--	2491	XP_015632612.1	XP_015632612.1 putative disease resistance protein RGA3 [Oryza sativa Japonica Group]	_	_	39947.LOC_Os01g52320.1	NB-ARC domain containing protein, expressed	_	KOG4658	_	PF00931.19|NB-ARC|NB-ARC domain|XM_015777126.2|m.7700:274-389
LOC107275947	3.04492857723094	2.96712255407988	0.0372200391763251	0.949326146045951	0.999996531268735	up	no	2.23500661983287	3.68553867088146	3.2142404409785	2.46780040226282	2.80607427847543	3.62749298150138	NC_029266.1	12412826	12415502	+	LOC107275947	--	GO:0006351|transcription, DNA-templated; GO:0006355|regulation of transcription, DNA-templated; GO:0006950|response to stress	GO:0005634|nucleus	GO:0003677|DNA binding; GO:0005516|calmodulin binding	--	--	1065	BAT13754.1	BAT13754.1 Os11g0379251, partial [Oryza sativa Japonica Group]	sp|Q0WVV6|CB60D_ARATH	sp|Q0WVV6|CB60D_ARATH Calmodulin-binding protein 60 D OS=Arabidopsis thaliana GN=CBP60D PE=2 SV=1	_	_	_	_	_	PF07887.8|Calmodulin_bind|Calmodulin binding protein-like|XM_015760738.2|m.3210:144-334
LOC107275951	0.307230384415734	0.394498152418806	-0.350602	0.596236695890892	0.999996531268735	down	no	0.547951824942302	0.151703624993768	0.222035703311133	0.544307767813067	0.467293088810095	0.171893600633255	NC_029262.1	27501754	27507409	+	LOC107275951	--	--	--	--	--	--	3289	XP_015644784.1	XP_015644784.1 uncharacterized protein LOC107275951 isoform X1 [Oryza sativa Japonica Group]	_	_	39947.LOC_Os07g46080.1	conserved hypothetical protein	_	_	NOG234864	_
LOC107275956	0.93653282787866	0.696421685740012	0.422122911159226	0.425156577919941	0.999996531268735	up	no	1.03317146555707	1.24117717065797	0.53524984742094	1.01519090433311	0.622028801754644	0.452045351132283	NC_029256.1	40275514	40277389	+	LOC107275956	--	--	--	--	--	--	1876	XP_015640157.1	XP_015640157.1 exocyst complex component EXO70A1 [Oryza sativa Japonica Group]	_	_	_	_	_	_	_	PF03081.12|Exo70|Exo70 exocyst complex subunit|XM_015784671.2|m.10978:111-402
LOC107275963	1.37182834332546	1.1580850801039	0.242433049075654	0.470490824918917	0.999996531268735	up	no	1.3072693539588	1.39639287516358	1.41182280085401	1.53167768823801	0.943270344857123	0.999307207216572	NC_029261.1	27782817	27791300	+	LOC107275963	--	GO:1901407|regulation of phosphorylation of RNA polymerase II C-terminal domain	GO:0005634|nucleus; GO:0005829|cytosol	GO:0003723|RNA binding; GO:0003755|peptidyl-prolyl cis-trans isomerase activity; GO:0008270|zinc ion binding	--	--	2205	XP_015641265.1	XP_015641265.1 peptidyl-prolyl cis-trans isomerase CYP59 isoform X2 [Oryza sativa Japonica Group]	sp|Q6Q151|CYP59_ARATH	sp|Q6Q151|CYP59_ARATH Peptidyl-prolyl cis-trans isomerase CYP59 OS=Arabidopsis thaliana GN=CYP59 PE=1 SV=1	_	_	_	_	_	PF00160.18|Pro_isomerase|Cyclophilin type peptidyl-prolyl cis-trans isomerase/CLD|XM_015785779.2|m.6972:2-126;PF00076.19|RRM_1|RNA recognition motif. (a.k.a. RRM, RBD, or RNP domain)|XM_015785779.2|m.6972:211-281
LOC107275964	4.36099452676423	5.14781323377605	-0.238798	0.426498576674133	0.999996531268735	down	no	5.76221811118609	3.9660906764806	3.35467479262599	4.47934228926359	6.57789773988297	4.3861996721816	NC_029257.1	7985666	7989054	+	LOC107275964	--	GO:0006351|transcription, DNA-templated; GO:0006355|regulation of transcription, DNA-templated	GO:0005634|nucleus	GO:0003677|DNA binding; GO:0003700|DNA-binding transcription factor activity	--	--	2449	XP_015625548.1	XP_015625548.1 uncharacterized protein LOC107275964 [Oryza sativa Japonica Group]	sp|Q700D9|MYBF_ARATH	sp|Q700D9|MYBF_ARATH Putative Myb family transcription factor At1g14600 OS=Arabidopsis thaliana GN=At1g14600 PE=2 SV=2	39947.LOC_Os02g14490.1	MYB family transcription factor, putative, expressed	_	KOG1601	_	PF00249.28|Myb_DNA-binding|Myb-like DNA-binding domain|XM_015770062.2|m.14558:119-170
LOC107275966	8.70523150933662	9.12654508308591	-0.0681097	0.622859159828892	0.999996531268735	down	no	8.34692381266427	9.54324478932831	8.22552592601727	9.29071592237305	10.037471142899	8.05144818398567	NC_029258.1	13570876	13574867	+	LOC107275966	--	GO:0000398|mRNA splicing, via spliceosome; GO:0001709|cell fate determination; GO:0007267|cell-cell signaling; GO:0009553|embryo sac development; GO:0009560|embryo sac egg cell differentiation	GO:0005681|spliceosomal complex; GO:0016607|nuclear speck; GO:0046540|U4/U6 x U5 tri-snRNP complex	GO:0017070|U6 snRNA binding; GO:0030621|U4 snRNA binding	ko:K12662|PRPF4,PRP4	ko03040|Spliceosome	1931	XP_015630887.1	XP_015630887.1 U4/U6 small nuclear ribonucleoprotein PRP4-like protein [Oryza sativa Japonica Group]	sp|O22212|PRP4L_ARATH	sp|O22212|PRP4L_ARATH U4/U6 small nuclear ribonucleoprotein PRP4-like protein OS=Arabidopsis thaliana GN=LIS PE=2 SV=1	_	_	_	_	_	PF00400.29|WD40|WD domain, G-beta repeat|XM_015775401.2|m.11516:276-301;PF00400.29|WD40|WD domain, G-beta repeat|XM_015775401.2|m.11516:308-343;PF00400.29|WD40|WD domain, G-beta repeat|XM_015775401.2|m.11516:347-384;PF00400.29|WD40|WD domain, G-beta repeat|XM_015775401.2|m.11516:395-426;PF00400.29|WD40|WD domain, G-beta repeat|XM_015775401.2|m.11516:435-468;PF00400.29|WD40|WD domain, G-beta repea…
LOC107275971	0.120479359442358	0.127746515912963	-0.0781942	0.880042240014554	0.999996531268735	down	no	0.190436006551399	0.065749065736057	0.105253006039619	0.0815630893588399	0.0843862608629222	0.217290197517127	NC_029259.1	21559229	21568535	-	LOC107275971	--	GO:0006351|transcription, DNA-templated; GO:0006355|regulation of transcription, DNA-templated; GO:0043971|histone H3-K18 acetylation; GO:0043972|histone H3-K23 acetylation; GO:0044030|regulation of DNA methylation; GO:0044154|histone H3-K14 acetylation; GO:0080188|RNA-directed DNA methylation	GO:0005634|nucleus; GO:0009506|plasmodesma	GO:0004402|histone acetyltransferase activity; GO:0010385|double-stranded methylated DNA binding; GO:0042393|histone binding; GO:0046872|metal ion binding	--	--	5971	XP_015637140.1	XP_015637140.1 uncharacterized protein LOC107275971 isoform X1 [Oryza sativa Japonica Group]	sp|F4IXE7|IDM1_ARATH	sp|F4IXE7|IDM1_ARATH Increased DNA methylation 1 OS=Arabidopsis thaliana GN=IDM1 PE=1 SV=1	39947.LOC_Os04g35430.1	PHD-finger domain containing protein, expressed	_	KOG0383	_	PF16135.2|Jas|TPL-binding domain in jasmonate signalling|XM_015781654.2|m.4605:936-1006
LOC107275975	13.6917921174835	13.0541206176701	0.0687545858322816	0.725707335676858	0.999996531268735	up	no	14.5227989631296	13.4939203717504	13.0586570175704	13.977726475423	13.8865909056037	11.2980444719836	NC_029258.1	31622874	31630167	+	LOC107275975	--	GO:0006351|transcription, DNA-templated; GO:0006355|regulation of transcription, DNA-templated	GO:0005730|nucleolus; GO:0005737|cytoplasm	--	ko:K15223|UAF30,SPP27	--	1447	XP_015633279.1	XP_015633279.1 upstream activation factor subunit spp27 [Oryza sativa Japonica Group]	sp|Q05024|TRI1_YEAST	sp|Q05024|TRI1_YEAST Protein TRI1 OS=Saccharomyces cerevisiae (strain ATCC 204508 / S288c) GN=TRI1 PE=1 SV=1	_	_	_	_	_	PF02201.15|SWIB|SWIB/MDM2 domain|XM_015777793.2|m.15427:137-209;PF02201.15|SWIB|SWIB/MDM2 domain|XM_015777793.2|m.15427:257-330;PF08766.8|DEK_C|DEK C terminal domain|XM_015777793.2|m.15427:2-55
LOC107275976	2.74712384068013	3.14702173919636	-0.1954	0.380963571615141	0.999996531268735	down	no	3.30240473932668	2.41630195971124	2.52266482300247	3.50373522156523	2.77537220808887	3.16195778793499	NC_029258.1	15932502	15936860	+	LOC107275976	--	--	GO:0005829|cytosol	GO:0004722|protein serine/threonine phosphatase activity; GO:0046872|metal ion binding	--	--	2533	XP_015628758.1	XP_015628758.1 probable protein phosphatase 2C 12 [Oryza sativa Japonica Group]	sp|Q9FX08|P2C12_ARATH	sp|Q9FX08|P2C12_ARATH Probable protein phosphatase 2C 12 OS=Arabidopsis thaliana GN=At1g47380 PE=2 SV=1	_	_	_	_	_	PF00481.18|PP2C|Protein phosphatase 2C|XM_015773272.2|m.12039:69-273;PF13672.3|PP2C_2|Protein phosphatase 2C|XM_015773272.2|m.12039:62-270
LOC107275983	1.7207134708958	0.871023395324067	0.974114663278703	0.170794170351265	0.999996531268735	up	no	1.9130433764553	2.00771	1.2413866025031	0.667000092525029	1.71787664206006	0.228193451387111	NC_029259.1	25297112	25299795	+	LOC107275983	--	GO:0006468|protein phosphorylation; GO:0048544|recognition of pollen	GO:0005886|plasma membrane; GO:0016021|integral component of membrane	GO:0004674|protein serine/threonine kinase activity; GO:0005516|calmodulin binding; GO:0005524|ATP binding; GO:0030246|carbohydrate binding	--	--	2684	XP_015634249.1	XP_015634249.1 G-type lectin S-receptor-like serine/threonine-protein kinase At2g19130 [Oryza sativa Japonica Group]	sp|O64477|Y2913_ARATH	sp|O64477|Y2913_ARATH G-type lectin S-receptor-like serine/threonine-protein kinase At2g19130 OS=Arabidopsis thaliana GN=At2g19130 PE=2 SV=1	39947.LOC_Os04g42740.1	serine/threonine-protein kinase receptor precursor, putative	COG0515	KOG1187	_	PF00069.22|Pkinase|Protein kinase domain|XM_015778763.2|m.5786:501-764;PF07714.14|Pkinase_Tyr|Protein tyrosine kinase|XM_015778763.2|m.5786:500-766;PF01453.21|B_lectin|D-mannose binding lectin|XM_015778763.2|m.5786:77-189;PF00954.17|S_locus_glycop|S-locus glycoprotein domain|XM_015778763.2|m.5786:222-329;PF08276.8|PAN_2|PAN-like domain|XM_015778763.2|m.5786:352-410
LOC107275984	6.92472202947532	5.05906166102067	0.452119341653182	0.431580447336354	0.999996531268735	up	no	4.00250370100967	5.9573985313509	10.8142638560654	5.72025822843793	2.93135816305475	6.52556859156933	NC_029261.1	365209	367179	+	LOC107275984	--	GO:0006351|transcription, DNA-templated; GO:0006355|regulation of transcription, DNA-templated; GO:0007623|circadian rhythm; GO:0030154|cell differentiation; GO:0048768|root hair cell tip growth; GO:0051301|cell division	GO:0005634|nucleus	GO:0003700|DNA-binding transcription factor activity; GO:0043565|sequence-specific DNA binding	--	--	1971	EAZ35543.1	EAZ35543.1 hypothetical protein OsJ_19826 [Oryza sativa Japonica Group]	sp|O81316|SCL6_ARATH	sp|O81316|SCL6_ARATH Scarecrow-like protein 6 OS=Arabidopsis thaliana GN=SCL6 PE=1 SV=1	39947.LOC_Os06g01620.1	scarecrow, putative, expressed	_	_	NOG278371	PF03514.11|GRAS|GRAS domain family|XM_026026076.1|m.1068:161-514
LOC107275987	2.07468	1.3573693913009	0.608422474096375	0.501108886253964	0.999996531268735	up	no	4.3470247701375	1.45475568126909	0.422257659277411	1.98618813229256	1.41230868106856	0.673611360541574	NC_029262.1	23956804	23958405	-	LOC107275987	--	GO:0006366|transcription by RNA polymerase II	GO:0005634|nucleus	GO:0001046|core promoter sequence-specific DNA binding; GO:0001228|DNA-binding transcription activator activity, RNA polymerase II-specific; GO:0046983|protein dimerization activity	--	--	1189	XP_015646227.1	XP_015646227.1 transcription factor bHLH54 [Oryza sativa Japonica Group]	sp|Q7XHI9|BH084_ARATH	sp|Q7XHI9|BH084_ARATH Transcription factor bHLH84 OS=Arabidopsis thaliana GN=BHLH84 PE=1 SV=1	39947.LOC_Os07g39940.1	helix-loop-helix DNA-binding domain containing protein	_	_	NOG225916	PF00010.23|HLH|Helix-loop-helix DNA-binding domain|XM_015790741.2|m.13098:248-288
LOC107275990	0.707056619913304	0.697608357688555	0.0191359528265039	0.979607920496038	0.999996531268735	up	no	0.951052630231494	0.960845270490102	0.209271959018316	0.576326808853316	1.27888025346382	0.23761801074853	NC_029263.1	20761048	20763943	-	LOC107275990	--	GO:0033466|trans-zeatin biosynthetic process	GO:0009506|plasmodesma; GO:0016021|integral component of membrane	GO:0004497|monooxygenase activity; GO:0005506|iron ion binding; GO:0016705|oxidoreductase activity, acting on paired donors, with incorporation or reduction of molecular oxygen; GO:0020037|heme binding	ko:K10717|CYP735A	ko00908|Zeatin biosynthesis; ko01100|Metabolic pathways; ko01110|Biosynthesis of secondary metabolites	2181	BAC24945.1	BAC24945.1 putative cytochrome P450 monooxygenase [Oryza sativa Japonica Group]	sp|Q9ZW95|C7352_ARATH	sp|Q9ZW95|C7352_ARATH Cytokinin hydroxylase OS=Arabidopsis thaliana GN=CYP735A2 PE=1 SV=1	39947.LOC_Os08g33300.1	cytochrome P450 72A1, putative, expressed	COG2124	KOG0157	_	PF00067.19|p450|Cytochrome P450|XM_015794046.2|m.3669:123-534
LOC107275991	1.68288199318979	1.29246966851492	0.378231633983007	0.508351661597652	0.999996531268735	up	no	1.25782929652663	1.50155201786935	2.2892646651734	0.597021359413452	1.98071396226287	1.29967368386845	NC_029263.1	6241846	6243806	-	LOC107275991	--	GO:0042545|cell wall modification; GO:0045490|pectin catabolic process	GO:0005576|extracellular region; GO:0005618|cell wall	GO:0030599|pectinesterase activity; GO:0045330|aspartyl esterase activity	--	--	1595	XP_015650404.1	XP_015650404.1 probable pectinesterase 8 [Oryza sativa Japonica Group]	sp|O23038|PME8_ARATH	sp|O23038|PME8_ARATH Probable pectinesterase 8 OS=Arabidopsis thaliana GN=PME8 PE=2 SV=2	_	_	_	_	_	PF01095.16|Pectinesterase|Pectinesterase|XM_015794918.2|m.1291:89-381
LOC107275999	0.891117170235018	1.76767027505465	-0.980201	0.572189249338114	0.999996531268735	down	no	1.76709877514625	0.296334504887604	0.609918230671199	0.0565552527551273	0	5.24645557240883	NC_029258.1	14598131	14599784	-	LOC107275999	--	GO:0006351|transcription, DNA-templated; GO:0006357|regulation of transcription by RNA polymerase II; GO:0030154|cell differentiation	GO:0005634|nucleus	GO:0000981|DNA-binding transcription factor activity, RNA polymerase II-specific; GO:0001135|RNA polymerase II transcription regulator recruiting activity; GO:0043565|sequence-specific DNA binding; GO:0044212|transcription regulatory region DNA binding	ko:K09422|MYBP	--	1347	XP_025879543.1	XP_025879543.1 transcription factor MYB4 [Oryza sativa Japonica Group]	sp|Q8LPH6|MYB86_ARATH	sp|Q8LPH6|MYB86_ARATH Transcription factor MYB86 OS=Arabidopsis thaliana GN=MYB86 PE=2 SV=1	_	_	_	_	_	PF00249.28|Myb_DNA-binding|Myb-like DNA-binding domain|XM_026023758.1|m.11754:14-61;PF00249.28|Myb_DNA-binding|Myb-like DNA-binding domain|XM_026023758.1|m.11754:67-111;PF13921.3|Myb_DNA-bind_6|Myb-like DNA-binding domain|XM_026023758.1|m.11754:17-75;PF13921.3|Myb_DNA-bind_6|Myb-like DNA-binding domain|XM_026023758.1|m.11754:70-124
LOC107276004	0.564722728598419	0.525613956360137	0.101672551560195	0.773312000889812	0.999996531268735	up	no	0.549634094086054	0.669094359814467	0.475439731894736	0.588314797922006	0.531610541673404	0.456916529485002	NC_029257.1	23325847	23331975	+	LOC107276004	--	--	--	GO:0004722|protein serine/threonine phosphatase activity; GO:0046872|metal ion binding	ko:K14803|PTC2_3	--	2509	XP_015625180.1	XP_015625180.1 probable protein phosphatase 2C 16 isoform X3 [Oryza sativa Japonica Group]	sp|Q6K1U4|P2C16_ORYSJ	sp|Q6K1U4|P2C16_ORYSJ Probable protein phosphatase 2C 16 OS=Oryza sativa subsp. japonica GN=Os02g0599150 PE=2 SV=1	39947.LOC_Os02g38580.1	protein phosphatase 2C, putative, expressed	COG0631	KOG0698	_	PF00481.18|PP2C|Protein phosphatase 2C|XM_015769694.2|m.2686:37-335
LOC107276005	0.783711999058966	0.715862054341759	0.128920216930046	0.854337799295431	0.999996531268735	up	no	0.698786564554131	0.368075936160978	1.28427349646179	0.758668242815817	0.539897765516704	0.849020154692755	NC_029261.1	30975175	30981067	+	LOC107276005	--	--	--	--	--	--	2639	XP_015642528.1	XP_015642528.1 uncharacterized protein LOC107276005 [Oryza sativa Japonica Group]	_	_	39947.LOC_Os06g51200.1	lysine ketoglutarate reductase trans-splicing related 1, putative, expressed	_	_	NOG244015	PF05212.9|DUF707|Protein of unknown function (DUF707)|XM_015787042.2|m.8041:78-362
LOC107276011	0.58227408774853	0.450558855479584	0.362879436796734	0.601798155442839	0.999996531268735	up	no	0.960565799080711	0.451031161676387	0.335225302488492	0.602553082743611	0.56280020839479	0.18632327530035	NC_029261.1	9996674	9998443	-	LOC107276011	--	GO:0008152|metabolic process	--	GO:0016758|transferase activity, transferring hexosyl groups	--	--	1770	XP_015642607.1	XP_015642607.1 UDP-glycosyltransferase 89B2 [Oryza sativa Japonica Group]	sp|Q6VAA5|U89B2_STERE	sp|Q6VAA5|U89B2_STERE UDP-glycosyltransferase 89B2 OS=Stevia rebaudiana GN=UGT89B2 PE=2 SV=1	39947.LOC_Os06g17260.1	UDP-glucoronosyl and UDP-glucosyl transferase domain containing protein, expressed	_	KOG1192	_	PF00201.15|UDPGT|UDP-glucoronosyl and UDP-glucosyl transferase|XM_015787121.2|m.3619:273-399
LOC107276021	4.52978784469803	3.38440772628383	0.4194650108725	0.505588910886351	0.999996531268735	up	no	2.45635575445782	3.40704806091125	7.72595971872503	5.40035590196338	2.74643034309929	2.00643693378883	NC_029266.1	10998813	11000908	+	LOC107276021	--	GO:0003333|amino acid transmembrane transport	GO:0016021|integral component of membrane	GO:0015171|amino acid transmembrane transporter activity	--	--	1855	XP_015616596.1	XP_015616596.1 amino acid transporter AVT1H [Oryza sativa Japonica Group]	sp|Q9LFE3|AVT1H_ARATH	sp|Q9LFE3|AVT1H_ARATH Amino acid transporter AVT1H OS=Arabidopsis thaliana GN=AVT1H PE=3 SV=1	_	_	_	_	_	PF01490.15|Aa_trans|Transmembrane amino acid transporter protein|XM_015761110.2|m.3101:84-468
LOC107276022	0.769241661081231	0.443448154849023	0.781133202035314	0.282681495886935	0.999996531268735	up	no	1.14495423883887	0.804675568763936	0.358095175640887	0.298842466666845	0.846684066372287	0.184817931507936	NC_029264.1	21817133	21820805	-	LOC107276022	--	GO:0006468|protein phosphorylation; GO:0048544|recognition of pollen	GO:0005773|vacuole; GO:0005886|plasma membrane; GO:0009506|plasmodesma; GO:0016021|integral component of membrane	GO:0004674|protein serine/threonine kinase activity; GO:0004675|transmembrane receptor protein serine/threonine kinase activity; GO:0005524|ATP binding; GO:0030246|carbohydrate binding; GO:0031625|ubiquitin protein ligase binding	--	--	3059	XP_025876153.1	XP_025876153.1 receptor-like serine/threonine-protein kinase SD1-8 [Oryza sativa Japonica Group]	sp|O81905|SD18_ARATH	sp|O81905|SD18_ARATH Receptor-like serine/threonine-protein kinase SD1-8 OS=Arabidopsis thaliana GN=SD18 PE=1 SV=1	39947.LOC_Os09g37840.1	carbohydrate binding protein, putative	COG0515	KOG1187	_	PF07714.14|Pkinase_Tyr|Protein tyrosine kinase|XM_026020368.1|m.10458:513-777;PF00069.22|Pkinase|Protein kinase domain|XM_026020368.1|m.10458:511-712;PF01453.21|B_lectin|D-mannose binding lectin|XM_026020368.1|m.10458:73-180;PF00954.17|S_locus_glycop|S-locus glycoprotein domain|XM_026020368.1|m.10458:213-324;PF08276.8|PAN_2|PAN-like domain|XM_026020368.1|m.10458:346-413
LOC107276023	1.57107525428707	1.02870229894268	0.60612381253156	0.501351010287138	0.999996531268735	up	no	3.24275137946727	0.902742355258806	0.567732028135139	0.301503662775026	1.57702855228303	1.20757468176997	NC_029256.1	27386506	27389158	+	LOC107276023	--	GO:0048544|recognition of pollen	GO:0016021|integral component of membrane	GO:0004674|protein serine/threonine kinase activity; GO:0005524|ATP binding	--	--	2653	XP_015621383.1	XP_015621383.1 putative receptor protein kinase ZmPK1 [Oryza sativa Japonica Group]	sp|P17801|KPRO_MAIZE	sp|P17801|KPRO_MAIZE Putative receptor protein kinase ZmPK1 OS=Zea mays GN=PK1 PE=2 SV=2	39947.LOC_Os01g47840.1	S-locus-like receptor protein kinase, putative, expressed	COG0515	KOG1187	_	PF00069.22|Pkinase|Protein kinase domain|XM_015765897.1|m.6966:496-765;PF07714.14|Pkinase_Tyr|Protein tyrosine kinase|XM_015765897.1|m.6966:495-765;PF01453.21|B_lectin|D-mannose binding lectin|XM_015765897.1|m.6966:74-161;PF00954.17|S_locus_glycop|S-locus glycoprotein domain|XM_015765897.1|m.6966:241-303;PF08276.8|PAN_2|PAN-like domain|XM_015765897.1|m.6966:343-378
LOC107276024	3.96037219449463	4.13083654099173	-0.060648	0.90329228244414	0.999996531268735	down	no	4.54924436213207	3.81443893976315	3.51743328158868	5.49509943215494	5.3870002684454	1.51040992237486	NC_029263.1	4546883	4549666	+	LOC107276024	--	--	--	--	--	--	1622	XP_015649736.2	XP_015649736.2 cingulin-like protein 1 [Oryza sativa Japonica Group]	_	_	39947.LOC_Os08g08020.1	expressed protein	_	_	NOG243566	_
LOC107276026	1.60822210407667	0.962302896834489	0.734931909214569	0.105942834192404	0.999996531268735	up	no	1.27886208199973	1.92119888712725	1.62460534310303	1.09998	1.28067690134392	0.506253013192546	NC_029266.1	27024796	27027805	+	LOC107276026	--	GO:0006468|protein phosphorylation; GO:0009751|response to salicylic acid; GO:0042742|defense response to bacterium	GO:0005886|plasma membrane; GO:0016021|integral component of membrane	GO:0004674|protein serine/threonine kinase activity; GO:0005524|ATP binding	--	--	1489	BAT15188.1	BAT15188.1 Os11g0669200 [Oryza sativa Japonica Group]	sp|Q8GWJ7|CRK19_ARATH	sp|Q8GWJ7|CRK19_ARATH Cysteine-rich receptor-like protein kinase 19 OS=Arabidopsis thaliana GN=CRK19 PE=2 SV=2	39947.LOC_Os11g44690.1	cysteine-rich receptor-like protein kinase 19 precursor, putative, expressed	COG0515	KOG1187	_	PF00069.22|Pkinase|Protein kinase domain|XM_026021526.1|m.5784:130-402;PF07714.14|Pkinase_Tyr|Protein tyrosine kinase|XM_026021526.1|m.5784:130-402
LOC107276034	10.3164099368414	10.8683503214391	-0.075121	0.602085404642307	0.999996531268735	down	no	10.2214139067505	9.16171826662818	11.5660976371456	11.8756542312743	10.6842956024799	10.0451011305631	NC_029259.1	35494003	35498665	+	LOC107276034	--	--	--	--	--	--	2245	XP_015636974.1	XP_015636974.1 uncharacterized protein LOC107276034 [Oryza sativa Japonica Group]	_	_	_	_	_	_	_	_
LOC107276037	3.19001714378242	4.22745610716829	-0.405119	0.556843012266504	0.999996531268735	down	no	1.4844526289012	3.13807058241826	4.9475282200278	4.15706215520554	1.32673434254221	7.19857182375713	NC_029264.1	22255976	22260506	+	LOC107276037	--	GO:0006353|DNA-templated transcription, termination; GO:0006355|regulation of transcription, DNA-templated; GO:0008380|RNA splicing; GO:0009658|chloroplast organization; GO:0032502|developmental process; GO:0042255|ribosome assembly	GO:0009506|plasmodesma; GO:0009507|chloroplast	GO:0003690|double-stranded DNA binding; GO:0003727|single-stranded RNA binding; GO:0019843|rRNA binding	ko:K15032|MTERFD	--	2701	XP_025876195.1	XP_025876195.1 transcription termination factor MTERF2, chloroplastic isoform X1 [Oryza sativa Japonica Group]	sp|F4IHL3|MTEF2_ARATH	sp|F4IHL3|MTEF2_ARATH Transcription termination factor MTERF2, chloroplastic OS=Arabidopsis thaliana GN=MTERF2 PE=3 SV=1	39947.LOC_Os09g38720.1	mTERF domain containing protein, expressed	_	KOG1267	_	PF02536.11|mTERF|mTERF|XM_026020411.1|m.10622:308-615
LOC107276041	18.2531286348558	22.4745833466633	-0.300002	0.204059908032094	0.999996531268735	down	no	21.7898643390102	17.2486983337918	15.7208232317654	21.6977266879335	27.8044726724831	17.9215506795732	NC_029259.1	31769030	31773199	-	LOC107276041	--	--	--	--	--	--	2642	XP_015636978.1	XP_015636978.1 autophagy-related protein 23 [Oryza sativa Japonica Group]	_	_	39947.LOC_Os04g53350.1	expressed protein	_	_	NOG232296	_
LOC107276043	2.60071115107897	1.78718703283298	0.538702289194268	0.502700349547102	0.999996531268735	up	no	1.49829683050591	2.50236257082681	3.80147405190418	0.757296411086188	1.00939	3.59487925186074	NC_029260.1	14816121	14818824	+	LOC107276043	--	GO:0046355|mannan catabolic process	GO:0005576|extracellular region	GO:0016985|mannan endo-1,4-beta-mannosidase activity	ko:K19355|MAN	ko00051|Fructose and mannose metabolism	1861	XP_015638320.1	XP_015638320.1 putative mannan endo-1,4-beta-mannosidase 5 [Oryza sativa Japonica Group]	sp|Q5W6G0|MAN5_ORYSJ	sp|Q5W6G0|MAN5_ORYSJ Putative mannan endo-1,4-beta-mannosidase 5 OS=Oryza sativa subsp. japonica GN=MAN5 PE=2 SV=2	_	_	_	_	_	PF00150.15|Cellulase|Cellulase (glycosyl hydrolase family 5)|XM_015782834.2|m.11915:166-463
LOC107276046	0.887234938095082	1.24708810399289	-0.486528	0.373139612710908	0.999996531268735	down	no	1.00201987444028	0.553338491481546	1.10634644836342	2.06380976772144	1.02808098904491	0.649373555212314	NC_029265.1	10242353	10252812	-	LOC107276046	--	GO:0006855|drug transmembrane transport; GO:0009624|response to nematode	GO:0005774|vacuolar membrane; GO:0016021|integral component of membrane	GO:0015297|antiporter activity; GO:0042910|xenobiotic transmembrane transporter activity	ko:K03327|TC.MATE,SLC47A,norM,mdtK,dinF	--	2101	BAT10428.1	BAT10428.1 Os10g0344500 [Oryza sativa Japonica Group]	sp|Q9FHB6|DTX16_ARATH	sp|Q9FHB6|DTX16_ARATH Protein DETOXIFICATION 16 OS=Arabidopsis thaliana GN=DTX16 PE=2 SV=1	_	_	_	_	_	PF01554.15|MatE|MatE|XR_001540206.2|m.12356:75-234;PF01554.15|MatE|MatE|XR_001540206.2|m.12356:296-458
LOC107276048	6.28007301980399	5.19724954934082	0.272555217766913	0.539393563225184	0.999996531268735	up	no	6.88337459542969	6.58591848032716	5.37092598365513	6.20751669062424	6.96422317176879	2.42000878562944	NC_029267.1	22602921	22607455	-	LOC107276048	--	GO:0000919|cell plate assembly; GO:0009414|response to water deprivation; GO:0009651|response to salt stress; GO:0030244|cellulose biosynthetic process; GO:0048367|shoot system development; GO:0071555|cell wall organization; GO:0071669|plant-type cell wall organization or biogenesis	GO:0000139|Golgi membrane; GO:0005794|Golgi apparatus; GO:0016021|integral component of membrane	GO:0016760|cellulose synthase (UDP-forming) activity; GO:0051753|mannan synthase activity	ko:K00770|E2.4.2.24	ko00520|Amino sugar and nucleotide sugar metabolism; ko01100|Metabolic pathways	4283	XP_015620379.1	XP_015620379.1 cellulose synthase-like protein D4 [Oryza sativa Japonica Group]	sp|Q2QNS6|CSLD4_ORYSJ	sp|Q2QNS6|CSLD4_ORYSJ Cellulose synthase-like protein D4 OS=Oryza sativa subsp. japonica GN=CSLD4 PE=2 SV=1	39947.LOC_Os12g36890.1	CSLD4 - cellulose synthase-like family D, expressed; Thought to be a Golgi-localized beta-gl [...]	COG1215	_	_	PF03552.11|Cellulose_synt|Cellulose synthase|XM_015764893.2|m.10587:411-1202;PF13632.3|Glyco_trans_2_3|Glycosyl transferase family group 2|XM_015764893.2|m.10587:896-1024
LOC107276049	1.99531719061974	2.82774203005509	-0.500913	0.354960323451373	0.999996531268735	down	no	1.99623387411356	1.79742988796819	2.19228780977746	1.44838417321078	1.97465476720315	5.06018714975133	NC_029267.1	1336170	1339526	-	LOC107276049	--	--	--	--	ko:K13347|PXMP2,PMP22	ko04146|Peroxisome	1499	XP_015618782.1	XP_015618782.1 protein SYM1 [Oryza sativa Japonica Group]	_	_	39947.LOC_Os12g03430.1	Mpv17 / PMP22 family domain containing protein, expressed	_	KOG1944	_	PF04117.9|Mpv17_PMP22|Mpv17 / PMP22 family|XR_001541874.2|m.6865:200-258
LOC107276052	1.16593338189948	1.7931750427048	-0.616733	0.638641164746692	0.999996531268735	down	no	2.37353621036623	1.12426393533221	0	1.34336385824229	3.03228032926468	1.00388094060743	NC_029262.1	27800401	27802579	-	LOC107276052	--	GO:0009408|response to heat; GO:0009409|response to cold; GO:0009414|response to water deprivation; GO:0009651|response to salt stress	GO:0005773|vacuole	GO:0005509|calcium ion binding; GO:0005544|calcium-dependent phospholipid binding	--	--	1361	XP_025882817.1	XP_025882817.1 annexin D3 isoform X1 [Oryza sativa Japonica Group]	sp|Q9SE45|ANXD3_ARATH	sp|Q9SE45|ANXD3_ARATH Annexin D3 OS=Arabidopsis thaliana GN=ANN3 PE=2 SV=2	_	_	_	_	_	PF00191.17|Annexin|Annexin|XM_026027032.1|m.14221:37-77;PF00191.17|Annexin|Annexin|XM_026027032.1|m.14221:107-162;PF00191.17|Annexin|Annexin|XM_026027032.1|m.14221:200-263;PF00191.17|Annexin|Annexin|XM_026027032.1|m.14221:276-340
LOC107276053	6.4436737032689	7.51063296671107	-0.220733	0.773812624602447	0.999996531268735	down	no	2.21709364573261	6.4560032846476	10.6579241794265	5.80445982475074	1.61836299500506	15.1090760803774	NC_029262.1	15925290	15927182	+	LOC107276053	--	--	--	--	--	--	1297	XP_015645497.1	XP_015645497.1 uncharacterized protein LOC107276053 isoform X1 [Oryza sativa Japonica Group]	_	_	_	_	_	_	_	PF02517.13|Abi|CAAX protease self-immunity|XM_015790011.2|m.11219:218-303
LOC107276062	6.66216532889962	14.3768278436132	-1.10852	9.81469957306605e-05	0.0238142199853713	down	yes	7.22477467049027	4.95144419378514	7.81027712242346	12.1151280949676	14.4118587715665	16.6034966643054	NC_029264.1	19272327	19275816	-	LOC107276062	--	GO:0046653|tetrahydrofolate metabolic process	--	GO:0008115|sarcosine oxidase activity	ko:K00306|PIPOX	ko00260|Glycine, serine and threonine metabolism; ko00310|Lysine degradation; ko01100|Metabolic pathways; ko04146|Peroxisome	1572	XP_015611899.1	XP_015611899.1 probable sarcosine oxidase [Oryza sativa Japonica Group]	sp|Q9SJA7|SOX_ARATH	sp|Q9SJA7|SOX_ARATH Probable sarcosine oxidase OS=Arabidopsis thaliana GN=At2g24580 PE=2 SV=1	39947.LOC_Os09g32290.2	FAD dependent oxidoreductase domain containing protein, expressed	COG0665	KOG2820	_	PF01266.21|DAO|FAD dependent oxidoreductase|XM_015756413.2|m.9410:16-377;PF13450.3|NAD_binding_8|NAD(P)-binding Rossmann-like domain|XM_015756413.2|m.9410:19-46
LOC107276066	2.26280977601564	2.4767804630038	-0.129802	0.615306617299223	0.999996531268735	down	no	2.88931059279358	2.22073670420188	1.67838203105147	2.7605363921126	2.55046920572809	2.1193357911707	NC_029261.1	27386212	27391261	-	LOC107276066	--	GO:0006351|transcription, DNA-templated; GO:0006355|regulation of transcription, DNA-templated	GO:0005634|nucleus	GO:0003677|DNA binding; GO:0046872|metal ion binding	--	--	2801	EAZ01980.1	EAZ01980.1 hypothetical protein OsI_24014 [Oryza sativa Indica Group]	sp|Q653Z5|SPL11_ORYSJ	sp|Q653Z5|SPL11_ORYSJ Squamosa promoter-binding-like protein 11 OS=Oryza sativa subsp. japonica GN=SPL11 PE=2 SV=1	_	_	_	_	_	PF03110.11|SBP|SBP domain|XM_015786013.2|m.6843:67-140
LOC107276068	63.7494899557973	66.0837218439686	-0.0518731	0.755463606391203	0.999996531268735	down	no	66.8618553405057	71.4792538000833	52.907360726803	56.8139612638681	67.5030519614576	73.9341523065802	NC_029266.1	12034634	12039458	+	LOC107276068	--	GO:0006163|purine nucleotide metabolic process	GO:0005737|cytoplasm	GO:0004017|adenylate kinase activity; GO:0005524|ATP binding	ko:K00939|adk,AK	ko00230|Purine metabolism; ko00730|Thiamine metabolism; ko01100|Metabolic pathways; ko01110|Biosynthesis of secondary metabolites	1068	XP_015615329.1	XP_015615329.1 adenylate kinase 4 [Oryza sativa Japonica Group]	sp|Q08480|KAD4_ORYSJ	sp|Q08480|KAD4_ORYSJ Adenylate kinase 4 OS=Oryza sativa subsp. japonica GN=ADK-B PE=2 SV=1	_	_	_	_	_	PF00406.19|ADK|Adenylate kinase|XM_015759907.2|m.3193:35-220;PF13207.3|AAA_17|AAA domain|XM_015759907.2|m.3193:36-166;PF05191.11|ADK_lid|Adenylate kinase, active site lid|XM_015759907.2|m.3193:157-192
LOC107276073	6.59230899086071	6.20705491717511	0.0867393361756092	0.878161451159275	0.999996531268735	up	no	8.2802489367499	7.22197086783869	4.27470716799354	4.11871031654614	11.4137237665264	3.0887306684528	NC_029262.1	19854629	19858237	+	LOC107276073	--	--	--	--	--	--	2349	BAT01757.1	BAT01757.1 Os07g0516050, partial [Oryza sativa Japonica Group]	_	_	39947.LOC_Os07g33224.1	BNR/Asp-box repeat family protein, putative, expressed	COG4692	_	_	PF13088.3|BNR_2|BNR repeat-like domain|XM_015791996.2|m.12033:37-301
LOC107276075	0.750638595752445	0.692296771158462	0.115130342644344	0.849819236172931	0.999996531268735	up	no	0.914665344757551	0.578954161249951	0.758296281249833	0.512285891154929	0.968235168646643	0.596369253673814	NC_029262.1	15614440	15617982	+	LOC107276075	--	--	--	--	--	--	1260	XP_015646319.1	XP_015646319.1 microtubule-associated serine/threonine-protein kinase 3 [Oryza sativa Japonica Group]	_	_	_	_	_	_	_	_
LOC107276077	1.34925349305592	1.17738939654427	0.195021400700727	0.839865796550251	0.999996531268735	up	no	0.858687608269121	1.80597546902303	1.3830974018756	0.192373549144335	1.25777319300351	2.08202144748497	NC_029256.1	42082970	42085075	+	LOC107276077	--	--	--	--	--	--	786	XP_025878271.1	XP_025878271.1 uncharacterized protein LOC107276077 isoform X2 [Oryza sativa Japonica Group]	_	_	_	_	_	_	_	_
LOC107276080	11.7727594017884	9.48277535865812	0.311775595084709	0.489947846657155	0.999996531268735	up	no	10.8357011786444	13.9111186959268	10.571458330794	7.54558541336117	15.5762891092904	5.3264515533228	NC_029259.1	34161143	34164490	-	LOC107276080	--	GO:0019509|L-methionine salvage from methylthioadenosine	--	GO:0005524|ATP binding; GO:0046522|S-methyl-5-thioribose kinase activity	ko:K00899|mtnK	ko00270|Cysteine and methionine metabolism; ko01100|Metabolic pathways	1999	XP_015633665.1	XP_015633665.1 methylthioribose kinase 2 [Oryza sativa Japonica Group]	sp|Q7XR60|MTK2_ORYSJ	sp|Q7XR60|MTK2_ORYSJ Methylthioribose kinase 2 OS=Oryza sativa subsp. japonica GN=MTK2 PE=2 SV=1	_	_	_	_	_	PF01636.20|APH|Phosphotransferase enzyme family|XM_015778179.2|m.8486:86-336
LOC107276083	0.678561238236893	0.962901654293696	-0.498709	0.481281168340373	0.999996531268735	down	no	0.785652662237278	0.360255034371482	0.889776018101918	0.825053344344655	0.328798388896142	1.73485322964029	NC_029260.1	6720997	6727324	-	LOC107276083	--	GO:0009686|gibberellin biosynthetic process	--	GO:0045543|gibberellin 2-beta-dioxygenase activity; GO:0046872|metal ion binding	ko:K04125|E1.14.11.13	ko00904|Diterpenoid biosynthesis; ko01110|Biosynthesis of secondary metabolites	557	BAS92773.1	BAS92773.1 Os05g0208550, partial [Oryza sativa Japonica Group]	sp|Q9SQ80|G2OX1_PEA	sp|Q9SQ80|G2OX1_PEA Gibberellin 2-beta-dioxygenase 1 OS=Pisum sativum GN=GA2OX1 PE=1 SV=1	_	_	_	_	_	_
LOC107276084	2.94908085102167	2.44008808989738	0.272315495371745	0.642961925799987	0.999996531268735	up	no	3.72851198327381	3.81752709302665	1.30120347676454	2.00473488055675	3.7657540259699	1.5497753631655	NC_029260.1	22698364	22699731	-	LOC107276084	--	--	GO:0005886|plasma membrane; GO:0009506|plasmodesma	--	--	--	1368	XP_015638825.1	XP_015638825.1 probable membrane-associated kinase regulator 4 [Oryza sativa Japonica Group]	sp|O80624|MAKR4_ARATH	sp|O80624|MAKR4_ARATH Probable membrane-associated kinase regulator 4 OS=Arabidopsis thaliana GN=MAKR4 PE=3 SV=1	39947.LOC_Os05g38690.1	expressed protein	_	_	NOG218569	_
LOC107276092	2.47517647575587	3.45243128799446	-0.478437	0.615486731793299	0.999996531268735	down	no	0.923808888156351	2.09579580978385	4.40592472932741	2.11366267175463	0.4277467479823	7.81588444424646	NC_029258.1	36280194	36282892	+	LOC107276092	--	--	--	--	--	--	1730	_	_	_	_	_	_	_	_	_	_
LOC107276093	1.44676410951436	1.96252378569289	-0.437275	0.651274037826922	0.999996531268735	down	no	0.855130914033687	0.885715779771307	2.59944563473809	1.04240282620665	0.210514870849277	4.63465366002275	NC_029263.1	489870	492407	-	LOC107276093	--	--	--	--	--	--	1352	BAD09529.1	BAD09529.1 hypothetical protein [Oryza sativa Japonica Group]	_	_	39947.LOC_Os08g01810.1	matrix attachment region binding protein, putative	_	KOG2572	_	_
LOC107276097	3.10657509138424	3.89940928315201	-0.326989	0.304382351843955	0.999996531268735	down	no	3.03438075069334	2.26333121984567	4.0220133036137	4.48242171564529	3.14299993680246	4.07280619700828	NC_029256.1	38471776	38475230	-	LOC107276097	--	--	--	--	--	--	1596	XP_015625247.1	XP_015625247.1 uncharacterized protein LOC107276097 [Oryza sativa Japonica Group]	_	_	39947.LOC_Os01g66230.1	csAtPR5, putative, expressed	_	_	NOG262381	_
LOC107276098	0.21231558389446	0.168339243103855	0.317984882727333	0.587907864110948	0.999996531268735	up	no	0.229514646108127	0.224516671916531	0.182915433658722	0.0642732971619122	0.222121828714706	0.218622603434948	NC_029263.1	16845963	16855418	+	LOC107276098	--	GO:0007275|multicellular organism development	GO:0005634|nucleus	GO:0003700|DNA-binding transcription factor activity; GO:0046872|metal ion binding	--	--	3909	BAT05125.1	BAT05125.1 Os08g0363900, partial [Oryza sativa Japonica Group]	sp|Q9SL70|TCX6_ARATH	sp|Q9SL70|TCX6_ARATH Protein tesmin/TSO1-like CXC 6 OS=Arabidopsis thaliana GN=TCX6 PE=1 SV=1	39947.LOC_Os08g28214.1	tesmin/TSO1-like CXC domain containing protein, expressed	_	KOG1171	_	PF03638.12|TCR|Tesmin/TSO1-like CXC domain, cysteine-rich domain|XR_003243661.1|m.2947:97-131;PF03638.12|TCR|Tesmin/TSO1-like CXC domain, cysteine-rich domain|XR_003243661.1|m.2947:180-215
LOC107276101	0.623229016369096	1.31972590630686	-1.07033	0.00999487405922402	0.690797234978126	down	no	0.513995719035725	0.64421609594661	0.711475234124953	1.34943183977013	0.873880342476829	1.73586553667361	NC_029261.1	9116812	9124649	+	LOC107276101	--	--	--	--	ko:K01426|E3.5.1.4,amiE	ko00330|Arginine and proline metabolism; ko00360|Phenylalanine metabolism; ko00380|Tryptophan metabolism	801	BAS97190.1	BAS97190.1 Os06g0271300 [Oryza sativa Japonica Group]	_	_	39947.LOC_Os06g16030.1	amidase family protein, putative, expressed	COG0154	KOG1211	_	_
LOC107276103	0.745845673169842	0.8945375696297	-0.259089	0.650601657764429	0.999996531268735	down	no	1.28065390804076	0.65248231019289	0.304400801275877	1.12073252443836	0.971424133729908	0.591456050720832	NC_029261.1	29419151	29423027	+	LOC107276103	--	GO:0006897|endocytosis; GO:0048268|clathrin coat assembly	GO:0005794|Golgi apparatus; GO:0005905|clathrin-coated pit; GO:0030136|clathrin-coated vesicle	GO:0005545|1-phosphatidylinositol binding; GO:0030276|clathrin binding	--	--	2549	XP_025882372.1	XP_025882372.1 putative clathrin assembly protein At5g57200 isoform X1 [Oryza sativa Japonica Group]	sp|Q9LVD8|CAP7_ARATH	sp|Q9LVD8|CAP7_ARATH Putative clathrin assembly protein At5g57200 OS=Arabidopsis thaliana GN=At5g57200 PE=3 SV=1	39947.LOC_Os06g48630.1	ANTH/ENTH domain containing protein, putative	_	KOG0251	_	PF07651.13|ANTH|ANTH domain|XM_026026587.1|m.7417:68-347;PF01417.17|ENTH|ENTH domain|XM_026026587.1|m.7417:69-149
LOC107276109	3.65065326769268	0.813749700104473	2.15182318991567	0.0185521448721879	0.992649965407827	up	no	6.34082720594176	3.88985866758673	0.721273929549537	0.626004444371071	1.54721776633294	0.268026889609407	NC_029262.1	20919212	20920793	-	LOC107276109	--	--	GO:0005576|extracellular region	GO:0004190|aspartic-type endopeptidase activity	--	--	1582	BAT01897.1	BAT01897.1 Os07g0533300 [Oryza sativa Japonica Group]	sp|Q766C2|NEP2_NEPGR	sp|Q766C2|NEP2_NEPGR Aspartic proteinase nepenthesin-2 OS=Nepenthes gracilis GN=nep2 PE=1 SV=1	39947.LOC_Os07g34900.1	aspartic proteinase nepenthesin precursor, putative, expressed	_	KOG1339	_	PF14543.3|TAXi_N|Xylanase inhibitor N-terminal|XM_015790744.2|m.12243:111-276;PF14541.3|TAXi_C|Xylanase inhibitor C-terminal|XM_015790744.2|m.12243:302-469;PF00026.20|Asp|Eukaryotic aspartyl protease|XM_015790744.2|m.12243:111-469
LOC107276110	3.72634169631292	5.67908125906064	-0.606569	0.544122101103257	0.999996531268735	down	no	8.23300583000225	2.60068094169644	0.345338317240061	5.09147042804703	9.3316755864991	2.61409776263578	NC_029263.1	108368	109247	+	LOC107276110	--	GO:0071555|cell wall organization	GO:0005886|plasma membrane; GO:0016021|integral component of membrane	GO:0051536|iron-sulfur cluster binding	--	--	793	XP_015649149.1	XP_015649149.1 casparian strip membrane protein 2 [Oryza sativa Japonica Group]	sp|Q6Z1Y7|CASP2_ORYSJ	sp|Q6Z1Y7|CASP2_ORYSJ Casparian strip membrane protein 2 OS=Oryza sativa subsp. japonica GN=Os08g0101900 PE=3 SV=1	_	_	_	_	_	PF04535.9|DUF588|Domain of unknown function (DUF588)|XM_015793663.2|m.14980:70-216
LOC107276114	2.80897762208264	2.91829091469842	-0.0548869	0.777088204628772	0.999996531268735	down	no	3.47510136939629	2.23451406069299	2.71731743615865	2.53448016895602	3.32550495630301	2.89488761883624	NC_029256.1	43143660	43153812	+	LOC107276114	--	--	--	--	--	--	2427	XP_025878295.1	XP_025878295.1 fructose-bisphosphate aldolase-lysine N-methyltransferase, chloroplastic isoform X7 [Oryza sativa Japonica Group]	_	_	_	_	_	_	_	PF00856.25|SET|SET domain|XM_026022510.1|m.11968:84-280
LOC107276116	1.38877780812377	0.964787594839716	0.521007016164483	0.554662704838587	0.999996531268735	up	no	2.72181374778988	1.09419566360637	0.350324012975069	1.42002054039436	1.06106881394732	0.413273430177468	NC_029261.1	819225	820550	+	LOC107276116	--	GO:0001745|compound eye morphogenesis; GO:0006892|post-Golgi vesicle-mediated transport; GO:0007112|male meiosis cytokinesis; GO:0007269|neurotransmitter secretion; GO:0010883|regulation of lipid storage; GO:0032011|ARF protein signal transduction; GO:0043001|Golgi to plasma membrane protein transport; GO:0045807|positive regulation of endocytosis; GO:0048488|synaptic vesicle endocytosis; GO:0048…	GO:0005737|cytoplasm; GO:0005794|Golgi apparatus; GO:0005795|Golgi stack; GO:0005829|cytosol; GO:0032154|cleavage furrow; GO:0045177|apical part of cell; GO:0098793|presynapse	GO:0003924|GTPase activity; GO:0005525|GTP binding	ko:K07977|ARF	--	912	XP_015642612.1	XP_015642612.1 ADP-ribosylation factor [Oryza sativa Japonica Group]	sp|P61209|ARF1_DROME	sp|P61209|ARF1_DROME ADP-ribosylation factor 1 OS=Drosophila melanogaster GN=Arf79F PE=1 SV=2	_	_	_	_	_	PF00025.18|Arf|ADP-ribosylation factor family|XM_015787126.2|m.1211:5-176;PF08477.10|Roc|Ras of Complex, Roc, domain of DAPkinase|XM_015787126.2|m.1211:18-128;PF00071.19|Ras|Ras family|XM_015787126.2|m.1211:18-135;PF09439.7|SRPRB|Signal recognition particle receptor beta subunit|XM_015787126.2|m.1211:16-142;PF04670.9|Gtr1_RagA|Gtr1/RagA G protein conserved region|XM_015787126.2|m.1211:18-137
LOC107276122	0.41857160118935	0.547621218008727	-0.379749	0.440090045419599	0.999996531268735	down	no	0.407664667056962	0.445703395838531	0.402346740672556	0.550665892790447	0.843009621037049	0.249188140198685	NC_029266.1	20540233	20544876	+	LOC107276122	--	--	--	--	--	--	2836	XP_025876881.1	XP_025876881.1 LOW QUALITY PROTEIN: DUF724 domain-containing protein 3-like [Oryza sativa Japonica Group]	_	_	_	_	_	_	_	PF05266.11|DUF724|Protein of unknown function (DUF724)|XM_026021096.1|m.4368:661-852;PF05641.9|Agenet|Agenet domain|XM_026021096.1|m.4368:72-142;PF05641.9|Agenet|Agenet domain|XM_026021096.1|m.4368:232-285
LOC107276125	0.524048157669396	0.576736998854684	-0.135744	0.865344392616747	0.999996531268735	down	no	0.823120665914779	0.626263682666581	0.122760124426828	0.51223726103521	0.964540862800324	0.253432872728517	NC_029257.1	4481599	4483790	+	LOC107276125	--	GO:0006473|protein acetylation	--	GO:0008080|N-acetyltransferase activity; GO:0016747|transferase activity, transferring acyl groups other than amino-acyl groups	--	--	1859	XP_015624934.1	XP_015624934.1 probable N-acetyltransferase HLS1 [Oryza sativa Japonica Group]	sp|O64815|HLS1L_ARATH	sp|O64815|HLS1L_ARATH Probable N-acetyltransferase HLS1-like OS=Arabidopsis thaliana GN=At2g23060 PE=2 SV=1	39947.LOC_Os02g08400.1	HLS, putative, expressed	_	_	NOG221937	PF00583.22|Acetyltransf_1|Acetyltransferase (GNAT) family|XM_015769448.2|m.13662:84-175
LOC107276126	3.17426427901256	4.14277633149888	-0.383116	0.266141015585085	0.999996531268735	down	no	2.63161156601323	2.83900153705376	4.05217973397068	4.95068481113616	2.82440073376361	4.65324344959688	NC_029260.1	2703661	2712173	-	LOC107276126	--	--	--	--	--	--	6409	XP_015637824.1	XP_015637824.1 uncharacterized protein LOC107276126 [Oryza sativa Japonica Group]	_	_	_	_	_	_	_	PF16770.2|RTT107_BRCT_5|Regulator of Ty1 transposition protein 107 BRCT domain|XM_015782338.2|m.9808:978-1072
LOC107276130	0.122827033126309	0.15313510804872	-0.296518	0.618508309494552	0.999996531268735	down	no	0.146505942643073	0.143315588856672	0.0786595678791809	0.164110136710807	0.241165449057951	0.054129738377402	NC_029258.1	30522780	30531379	+	LOC107276130	--	GO:0006397|mRNA processing; GO:0008380|RNA splicing; GO:0010228|vegetative to reproductive phase transition of meristem	GO:0005681|spliceosomal complex; GO:0005730|nucleolus; GO:0005829|cytosol; GO:0016020|membrane	GO:0003723|RNA binding; GO:0004386|helicase activity; GO:0005524|ATP binding	--	--	6963	XP_015631545.1	XP_015631545.1 LOW QUALITY PROTEIN: DExH-box ATP-dependent RNA helicase DExH12-like [Oryza sativa Japonica Group]	sp|Q9SYP1|DEXHC_ARATH	sp|Q9SYP1|DEXHC_ARATH DExH-box ATP-dependent RNA helicase DExH12 OS=Arabidopsis thaliana GN=BRR2A PE=1 SV=1	39947.LOC_Os03g53220.1	U5 small nuclear ribonucleoprotein 200 kDa helicase, putative	COG1204	KOG0951	_	PF02889.13|Sec63|Sec63 Brl domain|XM_015776059.2|m.15149:1068-1369;PF02889.13|Sec63|Sec63 Brl domain|XM_015776059.2|m.15149:1901-2216;PF00270.26|DEAD|DEAD/DEAH box helicase|XM_015776059.2|m.15149:572-745;PF00270.26|DEAD|DEAD/DEAH box helicase|XM_015776059.2|m.15149:1415-1582;PF04851.12|ResIII|Type III restriction enzyme, res subunit|XM_015776059.2|m.15149:583-743;PF04851.12|ResIII|Type III restri…
LOC107276133	1.25898453269483	1.40457470882629	-0.156694	0.838174990869922	0.999996531268735	down	no	0.838288485347443	0.95422101439379	1.98444409834325	0.990236592726821	0.140330666036327	3.08315686771572	NC_029266.1	14847824	14850054	-	LOC107276133	--	GO:0009718|anthocyanin-containing compound biosynthetic process	--	GO:0047214|cyanidin-3-rhamnosylglucoside 5-O-glucosyltransferase activity	--	--	2231	XP_015616502.1	XP_015616502.1 cyanidin 3-O-rutinoside 5-O-glucosyltransferase [Oryza sativa Japonica Group]	sp|Q767C8|IH5GT_IRIHO	sp|Q767C8|IH5GT_IRIHO Cyanidin 3-O-rutinoside 5-O-glucosyltransferase OS=Iris hollandica GN=5GT PE=1 SV=1	39947.LOC_Os11g25990.1	indole-3-acetate beta-glucosyltransferase, putative	_	KOG1192	_	PF00201.15|UDPGT|UDP-glucoronosyl and UDP-glucosyl transferase|XM_015761016.2|m.3488:293-480
LOC107276136	0.44454552176583	0.955802651037689	-1.0873	0.107060372344016	0.999996531268735	down	no	0.700247720087669	0.520599188878943	0.112789656330877	1.19227230952387	0.937779589417537	0.73735605417166	NC_029261.1	4401523	4403391	+	LOC107276136	--	GO:0006351|transcription, DNA-templated; GO:0006355|regulation of transcription, DNA-templated; GO:0009452|7-methylguanosine RNA capping; GO:0036261|7-methylguanosine cap hypermethylation	GO:0005615|extracellular space; GO:0005634|nucleus; GO:0005730|nucleolus; GO:0005737|cytoplasm; GO:0005829|cytosol; GO:0015030|Cajal body	GO:0071164|RNA trimethylguanosine synthase activity	ko:K14292|TGS1	ko03013|RNA transport	1214	XP_015641586.1	XP_015641586.1 trimethylguanosine synthase [Oryza sativa Japonica Group]	sp|Q923W1|TGS1_MOUSE	sp|Q923W1|TGS1_MOUSE Trimethylguanosine synthase OS=Mus musculus GN=Tgs1 PE=1 SV=2	39947.LOC_Os06g08800.1	RNA cap guanine-N2 methyltransferase domain containing protein, expressed	_	KOG2730	_	PF09445.7|Methyltransf_15|RNA cap guanine-N2 methyltransferase|XM_015786100.2|m.2373:146-300;PF02475.13|Met_10|Met-10+ like-protein|XM_015786100.2|m.2373:141-213;PF03602.12|Cons_hypoth95|Conserved hypothetical protein 95|XM_015786100.2|m.2373:144-229;PF01170.15|UPF0020|Putative RNA methylase family UPF0020|XM_015786100.2|m.2373:166-221
LOC107276137	1.6884168344263	1.81786209087456	-0.105967	0.770796204796784	0.999996531268735	down	no	1.71136252431404	1.72261992729977	1.63126805166509	1.47247850089033	1.26634445139909	2.71476332033426	NC_029266.1	27090653	27107537	+	LOC107276137	--	GO:0043328|protein transport to vacuole involved in ubiquitin-dependent protein catabolic process via the multivesicular body sorting pathway	GO:0000814|ESCRT II complex	--	ko:K12188|SNF8,EAP30	ko04144|Endocytosis	1371	XP_015615112.1	XP_015615112.1 vacuolar protein sorting-associated protein 22 homolog 1 [Oryza sativa Japonica Group]	sp|Q5M759|VP221_ARATH	sp|Q5M759|VP221_ARATH Vacuolar protein sorting-associated protein 22 homolog 1 OS=Arabidopsis thaliana GN=VP22-1 PE=2 SV=2	_	_	_	_	_	PF04157.13|EAP30|EAP30/Vps36 family|XM_015759626.2|m.5796:6-225
LOC107276141	2.71333743820878	3.84438875094824	-0.501126	0.209403311816826	0.999996531268735	down	no	2.40861874119488	2.16559558422093	3.56579798921052	3.39238730569212	2.74239476545944	5.39838418169317	NC_029260.1	2179304	2185093	-	LOC107276141	--	GO:0006351|transcription, DNA-templated	GO:0005634|nucleus	GO:0003700|DNA-binding transcription factor activity; GO:0043565|sequence-specific DNA binding	--	--	1920	XP_015638124.1	XP_015638124.1 probable WRKY transcription factor 47 isoform X1 [Oryza sativa Japonica Group]	sp|Q93WT0|WRK31_ARATH	sp|Q93WT0|WRK31_ARATH Probable WRKY transcription factor 31 OS=Arabidopsis thaliana GN=WRKY31 PE=2 SV=1	39947.LOC_Os05g04640.1	OsWRKY5 - Superfamily of TFs having WRKY and zinc finger domains, expressed	_	_	NOG254175	PF03106.12|WRKY|WRKY DNA -binding domain|XM_015782638.2|m.9649:250-307
LOC107276143	1.71948184904765	2.09983016292569	-0.286787	0.678839744186772	0.999996531268735	down	no	0.771357942248556	1.19472101190744	3.19236659298696	2.1601113079723	1.0222506620749	3.11712851872986	NC_029265.1	4339904	4340432	-	LOC107276143	--	--	--	--	--	--	529	BAT10025.1	BAT10025.1 Os10g0163310, partial [Oryza sativa Japonica Group]	_	_	_	_	_	_	_	_
LOC107276144	5.2807045248122	5.52654243485742	-0.0655254	0.687695739048565	0.999996531268735	down	no	5.35446922829541	5.85408869302554	4.63355565311565	5.16521910314622	6.42205291520665	4.9923552862194	NC_029258.1	17077412	17084341	+	LOC107276144	--	--	--	--	--	--	2632	XP_015631001.1	XP_015631001.1 uncharacterized protein LOC107276144 isoform X1 [Oryza sativa Japonica Group]	_	_	39947.LOC_Os03g29960.1	DEK C terminal domain containing protein, expressed	_	_	NOG241576	PF08766.8|DEK_C|DEK C terminal domain|XM_015775515.2|m.12283:345-398
LOC107276146	2.08558153979145	1.20677111427627	0.784292848813822	0.491316037892973	0.999996531268735	up	no	0.665240603065378	1.40162	4.18987971403398	2.3788313819699	0.107079046421453	1.13440291443747	NC_029262.1	16272986	16274737	+	LOC107276146	--	GO:0019438|aromatic compound biosynthetic process; GO:0032259|methylation	--	GO:0008171|O-methyltransferase activity; GO:0008757|S-adenosylmethionine-dependent methyltransferase activity; GO:0046983|protein dimerization activity	--	--	1329	XP_015645977.1	XP_015645977.1 5-pentadecatrienyl resorcinol O-methyltransferase [Oryza sativa Japonica Group]	sp|A8QW53|OMT3_SORBI	sp|A8QW53|OMT3_SORBI 5-pentadecatrienyl resorcinol O-methyltransferase OS=Sorghum bicolor GN=OMT3 PE=1 SV=1	39947.LOC_Os07g27880.1	O-methyltransferase, putative	_	KOG3178	_	PF00891.15|Methyltransf_2|O-methyltransferase|XM_015790491.2|m.11267:139-345;PF08100.8|Dimerisation|Dimerisation domain|XM_015790491.2|m.11267:42-90
LOC107276153	0.923160986978896	0.997209766041243	-0.110166	0.844691769020413	0.999996531268735	down	no	1.44628060768305	0.771701455937365	0.551500897316272	0.3497869946259	0.729079438645519	1.91276286485231	NC_029258.1	14015090	14018848	+	LOC107276153	--	--	--	--	--	--	1938	XP_015633088.2	XP_015633088.2 uncharacterized protein LOC107276153 isoform X1 [Oryza sativa Japonica Group]	_	_	39947.LOC_Os03g24610.1	endonuclease/exonuclease/phosphatase family domain containing protein, expressed	_	_	NOG282307	PF03372.20|Exo_endo_phos|Endonuclease/Exonuclease/phosphatase family|XM_015777602.2|m.11602:245-479
LOC107276155	1.15580193547127	1.98111891028255	-0.772257	0.323078985628671	0.999996531268735	down	no	1.14968109424433	1.42743444698297	0.890290265186503	3.1700359099571	2.40572780887314	0.367593012017409	NC_029266.1	20174651	20176432	-	LOC107276155	--	GO:0006644|phospholipid metabolic process; GO:0016042|lipid catabolic process; GO:0050482|arachidonic acid secretion	GO:0005576|extracellular region	GO:0004623|phospholipase A2 activity; GO:0005509|calcium ion binding; GO:0102567|phospholipase A2 activity (consuming 1,2-dipalmitoylphosphatidylcholine); GO:0102568|phospholipase A2 activity consuming 1,2-dioleoylphosphatidylethanolamine)	--	--	769	XP_015617059.1	XP_015617059.1 probable phospholipase A2 homolog 2 [Oryza sativa Japonica Group]	sp|Q10E50|PLA23_ORYSJ	sp|Q10E50|PLA23_ORYSJ Phospholipase A2 homolog 3 OS=Oryza sativa subsp. japonica GN=PLA2-III PE=1 SV=1	39947.LOC_Os11g34440.1	phospholipase A2, putative, expressed	_	_	NOG256433	_
LOC107276158	21.3832110373411	21.4726836156256	-0.00602118	0.996811160229492	0.999996531268735	down	no	13.7472782393736	15.9415665945928	34.460788278057	25.8012331213823	32.309833650497	6.3069840749975	NC_029265.1	16575200	16575946	-	LOC107276158	--	--	--	--	--	--	747	EAY78757.1	EAY78757.1 hypothetical protein OsI_33859 [Oryza sativa Indica Group]	_	_	_	_	_	_	_	_
LOC107276160	1.61489520143393	0.904528747301815	0.82924624819787	0.334190194703082	0.999996531268735	up	no	3.42461739517626	0.862889601655803	0.557178607469722	1.04621464265067	1.33187597638436	0.335495622870416	NC_029263.1	16592884	16596420	+	LOC107276160	--	GO:0002229|defense response to oomycetes; GO:0006351|transcription, DNA-templated; GO:0006355|regulation of transcription, DNA-templated; GO:0009617|response to bacterium; GO:0009626|plant-type hypersensitive response; GO:0010112|regulation of systemic acquired resistance; GO:0010224|response to UV-B; GO:0042742|defense response to bacterium; GO:0071219|cellular response to molecule of bacterial …	GO:0005634|nucleus	GO:0003700|DNA-binding transcription factor activity; GO:0043565|sequence-specific DNA binding	--	--	1957	XP_015648922.1	XP_015648922.1 protein SAR DEFICIENT 1 [Oryza sativa Japonica Group]	sp|Q9C9T2|SARD1_ARATH	sp|Q9C9T2|SARD1_ARATH Protein SAR DEFICIENT 1 OS=Arabidopsis thaliana GN=SARD1 PE=1 SV=1	39947.LOC_Os08g27170.1	calmodulin binding protein, putative	_	_	NOG237682	PF07887.8|Calmodulin_bind|Calmodulin binding protein-like|XM_015793436.2|m.2922:104-397
LOC107276163	0.749971749847641	1.24042536256627	-0.718401	0.472417158651582	0.999996531268735	down	no	0.213095975839033	0.565807891941841	1.47101138176205	1.60271105491242	0.178362823430399	1.94020220935599	NC_029262.1	23379983	23381099	+	LOC107276163	--	--	--	--	--	--	1117	BAT02310.1	BAT02310.1 Os07g0578125, partial [Oryza sativa Japonica Group]	_	_	_	_	_	_	_	PF03478.15|DUF295|Protein of unknown function (DUF295)|XM_015790553.2|m.12906:270-303
LOC107276167	5.68226805039779	2.99826440730196	0.920072224048734	0.084802527056046	0.999996531268735	up	no	4.53387057166096	5.11374037496297	7.39919320456945	4.80113920028418	2.87208237495583	1.32157164666587	NC_029265.1	17682589	17689478	-	LOC107276167	--	GO:0006066|alcohol metabolic process; GO:0009409|response to cold; GO:0055114|oxidation-reduction process	GO:0016021|integral component of membrane	GO:0046577|long-chain-alcohol oxidase activity; GO:0050660|flavin adenine dinucleotide binding	ko:K17756|FAO3	--	2745	XP_015612780.1	XP_015612780.1 long-chain-alcohol oxidase FAO1 [Oryza sativa Japonica Group]	sp|B5WWZ8|FAO1_LOTJA	sp|B5WWZ8|FAO1_LOTJA Long-chain-alcohol oxidase FAO1 OS=Lotus japonicus GN=FAO1 PE=1 SV=1	_	_	_	_	_	PF00732.16|GMC_oxred_N|GMC oxidoreductase|XM_015757294.2|m.14123:253-520;PF05199.10|GMC_oxred_C|GMC oxidoreductase|XM_015757294.2|m.14123:610-744;PF00890.21|FAD_binding_2|FAD binding domain|XM_015757294.2|m.14123:253-286;PF13450.3|NAD_binding_8|NAD(P)-binding Rossmann-like domain|XM_015757294.2|m.14123:256-286
LOC107276173	1.91664064877807	1.45877428318863	0.39147480568686	0.537441027139951	0.999996531268735	up	no	2.82882522847222	1.72477657196618	1.19632014589582	1.75799827987284	2.10826744732017	0.510057122372874	NC_029257.1	11057011	11060302	-	LOC107276173	--	--	GO:0005886|plasma membrane	GO:0005509|calcium ion binding	ko:K06268|PPP3R,CNB	--	1755	XP_015623984.1	XP_015623984.1 calcineurin B-like protein 8 [Oryza sativa Japonica Group]	sp|Q3HRN9|CNBL8_ORYSJ	sp|Q3HRN9|CNBL8_ORYSJ Calcineurin B-like protein 8 OS=Oryza sativa subsp. japonica GN=CBL8 PE=2 SV=1	39947.LOC_Os02g18930.1	calcineurin B, putative, expressed; Acts as a calcium sensor. May function as positive regul [...]	COG5126	KOG0034	_	PF13202.3|EF-hand_5|EF hand|XM_015768498.2|m.15174:74-94;PF13202.3|EF-hand_5|EF hand|XM_015768498.2|m.15174:153-176;PF13499.3|EF-hand_7|EF-hand domain pair|XM_015768498.2|m.15174:108-176;PF13833.3|EF-hand_8|EF-hand domain pair|XM_015768498.2|m.15174:49-94;PF13833.3|EF-hand_8|EF-hand domain pair|XM_015768498.2|m.15174:121-172
LOC107276184	2.39086938090372	1.92389581471272	0.312046841789421	0.398172078054117	0.999996531268735	up	no	2.77917547060948	2.2868689369373	2.10656373516437	1.28187374574061	2.06620345738565	2.4236102410119	NC_029259.1	28827186	28830441	+	LOC107276184	--	--	--	--	--	--	2080	BAS90581.1	BAS90581.1 Os04g0572500 [Oryza sativa Japonica Group]	_	_	39947.LOC_Os04g48360.1	expressed protein	_	_	NOG234024	_
LOC107276189	0.662023504574058	0.347595743110735	0.910182130829406	0.0103035842493652	0.703605238202163	up	no	0.729223938099315	0.682329193305303	0.574517382317556	0.372908726033633	0.318451586448361	0.35142691685021	NC_029256.1	21349748	21359877	+	LOC107276189	--	--	--	--	--	--	458	EEC70901.1	EEC70901.1 hypothetical protein OsI_02445 [Oryza sativa Indica Group]	_	_	_	_	_	_	_	_
LOC107276190	5.51914	6.30667945413809	-0.192112	0.701041200244377	0.999996531268735	down	no	6.19141465162303	5.81814032571081	4.54786220960815	6.71693966431702	9.56881386574024	2.63428483235702	NC_029257.1	198944	204915	+	LOC107276190	--	GO:0006351|transcription, DNA-templated; GO:0009409|response to cold; GO:0009739|response to gibberellin; GO:0009908|flower development; GO:0009911|positive regulation of flower development; GO:0010077|maintenance of inflorescence meristem identity; GO:0030154|cell differentiation; GO:0045893|positive regulation of transcription, DNA-templated; GO:0045944|positive regulation of transcription by R…	GO:0005634|nucleus; GO:0005737|cytoplasm	GO:0000977|RNA polymerase II regulatory region sequence-specific DNA binding; GO:0003700|DNA-binding transcription factor activity; GO:0008134|transcription factor binding; GO:0046983|protein dimerization activity	--	--	1391	XP_015625202.1	XP_015625202.1 MADS-box protein SOC1 isoform X1 [Oryza sativa Japonica Group]	sp|O64645|SOC1_ARATH	sp|O64645|SOC1_ARATH MADS-box protein SOC1 OS=Arabidopsis thaliana GN=SOC1 PE=1 SV=1	_	_	_	_	_	PF00319.15|SRF-TF|SRF-type transcription factor (DNA-binding and dimerisation domain)|XM_015769716.2|m.12102:50-97;PF01486.14|K-box|K-box region|XM_015769716.2|m.12102:126-213
LOC107276194	0.237068450867426	0.324968913186692	-0.439116	0.587401041223047	0.999996531268735	down	no	0.483404153152316	0.135107831736935	0.0926933677130274	0.278480637347851	0.543337000538036	0.153089101674188	NC_029259.1	18257083	18259544	-	LOC107276194	--	--	--	GO:0016747|transferase activity, transferring acyl groups other than amino-acyl groups	--	--	2462	BAS88841.1	BAS88841.1 Os04g0374400 [Oryza sativa Japonica Group]	sp|Q9SND9|Y3028_ARATH	sp|Q9SND9|Y3028_ARATH Uncharacterized acetyltransferase At3g50280 OS=Arabidopsis thaliana GN=At3g50280 PE=3 SV=1	_	_	_	_	_	PF02458.12|Transferase|Transferase family|LOC107276194|m.3866:7-270;PF02458.12|Transferase|Transferase family|LOC107276194|m.3868:1-135
LOC107276200	1.06947222410486	0.273276549431525	1.93004304114727	0.077641240694581	0.999996531268735	up	no	1.16238263380593	1.51043662625173	0.535597412256928	0.485841361359416	0.333988286935159	0	NC_029258.1	7079683	7082540	+	LOC107276200	--	--	--	--	--	--	1947	XP_025879878.1	XP_025879878.1 uncharacterized protein LOC107276200 isoform X2 [Oryza sativa Japonica Group]	_	_	_	_	_	_	_	_
LOC107276201	8.11389942170321	5.84174682537475	0.473305025472948	0.649981205113101	0.999996531268735	up	no	4.44778442156613	7.6071067975145	12.286807046029	6.4286856929246	0.600455918540554	10.4960988646591	NC_029263.1	20312574	20315062	+	LOC107276201	--	GO:0006730|one-carbon metabolic process	GO:0009570|chloroplast stroma	GO:0004089|carbonate dehydratase activity; GO:0008270|zinc ion binding	--	--	1185	XP_015649521.1	XP_015649521.1 alpha carbonic anhydrase 7 [Oryza sativa Japonica Group]	sp|Q8L817|ATCA7_ARATH	sp|Q8L817|ATCA7_ARATH Alpha carbonic anhydrase 7 OS=Arabidopsis thaliana GN=ACA7 PE=2 SV=1	39947.LOC_Os08g32780.1	bifunctional monodehydroascorbate reductase and carbonic anhydrasenectarin-3 precursor, putative	COG3338	KOG0382	_	PF00194.18|Carb_anhydrase|Eukaryotic-type carbonic anhydrase|XM_015794035.1|m.3596:43-267
LOC107276204	0.514099794842767	0.31530885317656	0.688031458839293	0.812725185965317	0.999996531268735	up	no	1.5422993845283	0	0	0.90494511886903	0.0409814406606512	0	NC_029261.1	18201937	18203628	-	LOC107276204	--	GO:0006952|defense response	GO:0005576|extracellular region	GO:0090729|toxin activity	--	--	1389	XP_015642623.1	XP_015642623.1 leaf-specific thionin [Oryza sativa Japonica Group]	sp|P08772|THN3_HORVU	sp|P08772|THN3_HORVU Leaf-specific thionin DB4 OS=Hordeum vulgare GN=THI1.3 PE=2 SV=2	39947.LOC_Os06g31280.1	THION1 - Plant thionin family protein precursor, putative	_	_	NOG289297	PF00321.14|Thionin|Plant thionin|XM_015787137.2|m.5049:28-72
LOC107276208	0.19949983275601	0.265234232963616	-0.393711	0.561062262118898	0.999996531268735	down	no	0.329802668377035	0.194916730053621	0.0737800998373727	0.269377388476508	0.402568748781079	0.123756561633261	NC_029266.1	1415733	1421524	-	LOC107276208	--	--	--	--	--	--	4949	BAT12518.1	BAT12518.1 Os11g0130900, partial [Oryza sativa Japonica Group]	_	_	39947.LOC_Os11g03650.1	mla1, putative, expressed	_	KOG4658	_	PF00931.19|NB-ARC|NB-ARC domain|XM_015760309.2|m.1066:150-413
LOC107276212	5.4497356170649	3.82755407273481	0.508644012787682	0.0753479949625256	0.999996531268735	up	no	4.80685230765102	5.05048637191294	6.49186817163075	3.75581656942002	3.32797191291639	4.39887373586802	NC_029265.1	4034664	4038095	-	LOC107276212	--	--	--	--	--	--	1146	XP_015641521.2	XP_015641521.2 uncharacterized protein LOC4341056 isoform X1 [Oryza sativa Japonica Group]	_	_	_	_	_	_	_	_
LOC107276216	1.07608685946955	0.684595787574905	0.644893920324265	0.506474986356322	0.999996531268735	up	no	2.1230403301222	0.986483998905885	0.118736249380579	0.733261509381579	0.977349789574542	0.343176063768594	NC_029263.1	20429183	20431104	-	LOC107276216	--	GO:0030245|cellulose catabolic process; GO:0071555|cell wall organization	GO:0005576|extracellular region	GO:0008810|cellulase activity	--	--	1922	XP_015649456.1	XP_015649456.1 endoglucanase 21 [Oryza sativa Japonica Group]	sp|Q84Q51|GUN21_ORYSJ	sp|Q84Q51|GUN21_ORYSJ Endoglucanase 21 OS=Oryza sativa subsp. japonica GN=GLU9 PE=2 SV=1	39947.LOC_Os08g32940.1	endoglucanase, putative	_	_	NOG226986	PF00759.16|Glyco_hydro_9|Glycosyl hydrolase family 9|XM_015793970.2|m.3617:37-502
LOC107276217	4.14443017822822	4.71249982749726	-0.1849	0.66145214848974	0.999996531268735	down	no	2.78964068734888	3.20438158291684	6.43926826441895	5.16072832521197	3.32553311454231	5.6512380427375	NC_029257.1	35584876	35589249	+	LOC107276217	--	--	--	--	--	--	1609	EEE58098.1	EEE58098.1 hypothetical protein OsJ_08971 [Oryza sativa Japonica Group]	_	_	39947.LOC_Os02g58150.1	expressed protein	_	_	NOG42674	_
LOC107276219	0.673959911677845	0.643881438672479	0.0648826972378869	0.958696459400632	0.999996531268735	up	no	1.44873418855464	0.541526416404841	0.0316191300740524	0.343033956007979	1.31118607608707	0.277424283922387	NC_029266.1	16353477	16357597	+	LOC107276219	--	GO:0019752|carboxylic acid metabolic process	--	GO:0016831|carboxy-lyase activity; GO:0030170|pyridoxal phosphate binding	--	--	2887	XP_025877030.1	XP_025877030.1 serine decarboxylase 2 [Oryza sativa Japonica Group]	sp|Q8RV06|SDC2_ORYSJ	sp|Q8RV06|SDC2_ORYSJ Serine decarboxylase 2 OS=Oryza sativa subsp. japonica GN=Os10g0105700 PE=2 SV=1	39947.LOC_Os11g28410.1	retrotransposon protein, putative, unclassified	COG0076;COG2801	KOG0017;KOG0629	_	PF00282.16|Pyridoxal_deC|Pyridoxal-dependent decarboxylase conserved domain|XM_026021245.1|m.3669:129-355
LOC107276220	11.1403254734524	15.0392721523105	-0.432608	0.549762242870406	0.999996531268735	down	no	5.41144803612383	8.61749952684806	19.3920288573853	16.4934331586886	4.21341	24.410969450897	NC_029258.1	19091	20441	+	LOC107276220	--	GO:0009116|nucleoside metabolic process; GO:0009156|ribonucleoside monophosphate biosynthetic process; GO:0009165|nucleotide biosynthetic process	--	GO:0000287|magnesium ion binding; GO:0004749|ribose phosphate diphosphokinase activity; GO:0005524|ATP binding; GO:0016301|kinase activity	ko:K00948|PRPS,prsA	ko00030|Pentose phosphate pathway; ko00230|Purine metabolism; ko01100|Metabolic pathways; ko01110|Biosynthesis of secondary metabolites; ko01200|Carbon metabolism; ko01230|Biosynthesis of amino acids	1351	XP_015627898.1	XP_015627898.1 ribose-phosphate pyrophosphokinase 1 [Oryza sativa Japonica Group]	sp|Q9XG98|KPRS1_SPIOL	sp|Q9XG98|KPRS1_SPIOL Ribose-phosphate pyrophosphokinase 1 OS=Spinacia oleracea GN=PRS1 PE=2 SV=1	39947.LOC_Os03g01018.1	phosphoribosyl transferase, putative, expressed	COG0462	KOG1448	_	PF13793.3|Pribosyltran_N|N-terminal domain of ribose phosphate pyrophosphokinase|XM_015772412.2|m.6966:85-202;PF14572.3|Pribosyl_synth|Phosphoribosyl synthetase-associated domain|XM_015772412.2|m.6966:288-395;PF00156.24|Pribosyltran|Phosphoribosyl transferase domain|XM_015772412.2|m.6966:246-333
LOC107276232	1.36080660973927	1.34347665834913	0.0183550458733759	0.976724245496216	0.999996531268735	up	no	1.5174211852415	1.73177363716686	0.833225006809437	1.26193926558373	2.38623374361999	0.382256965843662	NC_029257.1	1190760	1192768	+	LOC107276232	--	GO:0006275|regulation of DNA replication; GO:0009901|anther dehiscence; GO:0051726|regulation of cell cycle; GO:0070734|histone H3-K27 methylation	GO:0005634|nucleus	GO:0046872|metal ion binding; GO:0046976|histone methyltransferase activity (H3-K27 specific)	--	--	1479	XP_015624890.1	XP_015624890.1 histone-lysine N-methyltransferase ATXR6 [Oryza sativa Japonica Group]	sp|Q9FNE9|ATXR6_ARATH	sp|Q9FNE9|ATXR6_ARATH Histone-lysine N-methyltransferase ATXR6 OS=Arabidopsis thaliana GN=ATXR6 PE=1 SV=1	_	_	_	_	_	PF00628.26|PHD|PHD-finger|XM_015769404.2|m.12467:62-108
LOC107276234	3.2729737227388	3.69561799896548	-0.174711	0.842933514552895	0.999996531268735	down	no	1.11245461136719	2.48479067600207	6.22167588084715	3.2191626080914	0.263820817426379	7.60387057137866	NC_029258.1	24250620	24252453	-	LOC107276234	--	GO:0009451|RNA modification	GO:0009507|chloroplast; GO:0043231|intracellular membrane-bounded organelle	GO:0003723|RNA binding; GO:0004519|endonuclease activity	--	--	1834	XP_015628755.1	XP_015628755.1 pentatricopeptide repeat-containing protein At2g42920, chloroplastic [Oryza sativa Japonica Group]	sp|Q9SJG6|PP200_ARATH	sp|Q9SJG6|PP200_ARATH Pentatricopeptide repeat-containing protein At2g42920, chloroplastic OS=Arabidopsis thaliana GN=PCMP-E75 PE=2 SV=1	39947.LOC_Os03g43470.1	pentatricopeptide, putative, expressed	_	KOG4197	_	PF01535.17|PPR|PPR repeat|XM_015773269.2|m.13638:201-227;PF01535.17|PPR|PPR repeat|XM_015773269.2|m.13638:233-262;PF01535.17|PPR|PPR repeat|XM_015773269.2|m.13638:305-331;PF01535.17|PPR|PPR repeat|XM_015773269.2|m.13638:337-361;PF01535.17|PPR|PPR repeat|XM_015773269.2|m.13638:371-398;PF01535.17|PPR|PPR repeat|XM_015773269.2|m.13638:408-428;PF13812.3|PPR_3|Pentatricopeptide repeat domain|XM_015773…
LOC107276239	0.335047975543569	0.286541667600777	0.218562133782801	0.774885621897416	0.999996531268735	up	no	0.647695795951565	0.207555801411835	0.149892329267306	0.262689398141919	0.411267935536348	0.185667669124064	NC_029262.1	23496424	23500287	-	LOC107276239	--	--	--	--	--	--	3045	XP_025882991.1	XP_025882991.1 uncharacterized protein LOC107276239 [Oryza sativa Japonica Group]	_	_	_	_	_	_	_	PF11145.5|DUF2921|Protein of unknown function (DUF2921)|XM_026027206.1|m.12935:62-1011
LOC107276242	1.37261869073538	0.314338891618845	2.09182940028395	2.48399345848006e-06	0.000976809013810574	up	yes	1.32410056048922	1.12991340109277	1.66384211062416	0.378690598812708	0.330126385702992	0.234199690340835	NC_029256.1	23919069	23921384	+	LOC107276242	--	--	--	--	--	--	1207	XP_015641621.2	XP_015641621.2 cyclin-dependent kinase inhibitor 1C [Oryza sativa Japonica Group]	_	_	39947.LOC_Os01g42210.1	LTPL47 - Protease inhibitor/seed storage/LTP family protein precursor, putative	_	_	NOG252666	PF14368.3|LTP_2|Probable lipid transfer|XM_015786135.2|m.6152:66-171
LOC107276243	4.29921995130303	2.55413824867551	0.748952689665085	0.464916121387721	0.999996531268735	up	no	8.92862338433232	3.64761242547893	0.32142404409785	3.37214961799888	2.20477264737356	2.0854924806541	NC_029262.1	15221056	15223216	+	LOC107276243	--	--	GO:0005829|cytosol; GO:0005886|plasma membrane	GO:0120013|lipid transfer activity	--	--	994	XP_015646211.1	XP_015646211.1 glycolipid transfer protein 1 [Oryza sativa Japonica Group]	sp|O22797|GLTP1_ARATH	sp|O22797|GLTP1_ARATH Glycolipid transfer protein 1 OS=Arabidopsis thaliana GN=GLTP1 PE=2 SV=1	39947.LOC_Os07g26460.1	GLTP domain containing protein, putative, expressed	_	KOG3221	_	PF08718.8|GLTP|Glycolipid transfer protein (GLTP)|XM_015790725.2|m.11107:23-163
LOC107276246	1.11541086843757	1.07668020480151	0.0505243638192001	0.953669035689443	0.999996531268735	up	no	1.38843475190063	0.839614430514877	1.1181834228972	1.47043657163331	1.58472219035759	0.174881852413628	NC_029266.1	25958798	25960850	+	LOC107276246	--	--	--	--	--	--	1347	XP_025877502.1	XP_025877502.1 exocyst complex component EXO70H1 [Oryza sativa Japonica Group]	_	_	39947.LOC_Os11g42989.1	exo70 exocyst complex subunit, putative, expressed	_	KOG2344	_	PF03081.12|Exo70|Exo70 exocyst complex subunit|XM_026021717.1|m.5566:262-446
LOC107276247	3.32041546294431	2.3209486727463	0.51478492514587	0.319842787321934	0.999996531268735	up	no	4.45520213752095	2.40289087373273	3.10315337757924	2.50875816851542	3.38636725957659	1.06772059014689	NC_029264.1	15771340	15772959	-	LOC107276247	--	GO:0006351|transcription, DNA-templated; GO:0006357|regulation of transcription by RNA polymerase II; GO:0008285|negative regulation of cell population proliferation; GO:0030154|cell differentiation; GO:0035987|endodermal cell differentiation; GO:0045597|positive regulation of cell differentiation; GO:0045892|negative regulation of transcription, DNA-templated; GO:0045893|positive regulation of t…	GO:0005634|nucleus; GO:0048226|Casparian strip	GO:0000981|DNA-binding transcription factor activity, RNA polymerase II-specific; GO:0001135|RNA polymerase II transcription regulator recruiting activity; GO:0003700|DNA-binding transcription factor activity; GO:0043565|sequence-specific DNA binding; GO:0044212|transcription regulatory region DNA binding	ko:K09422|MYBP	--	1412	XP_015610955.1	XP_015610955.1 transcription factor MYB36 [Oryza sativa Japonica Group]	sp|Q9FKL2|MYB36_ARATH	sp|Q9FKL2|MYB36_ARATH Transcription factor MYB36 OS=Arabidopsis thaliana GN=MYB36 PE=1 SV=1	39947.LOC_Os09g26170.1	MYB family transcription factor, putative, expressed	COG5147	KOG0048	_	PF00249.28|Myb_DNA-binding|Myb-like DNA-binding domain|XM_015755469.2|m.8193:59-107;PF00249.28|Myb_DNA-binding|Myb-like DNA-binding domain|XM_015755469.2|m.8193:114-156;PF13921.3|Myb_DNA-bind_6|Myb-like DNA-binding domain|XM_015755469.2|m.8193:62-122;PF13921.3|Myb_DNA-bind_6|Myb-like DNA-binding domain|XM_015755469.2|m.8193:116-160
LOC107276258	2.15452256136446	3.06346163785042	-0.505816	0.549744258175416	0.999996531268735	down	no	0.763653446021622	2.01444652073481	3.68546771733694	2.62391113435475	0.610455941407997	5.95601783778851	NC_029265.1	4262392	4266435	+	LOC107276258	--	GO:0007165|signal transduction; GO:0009626|plant-type hypersensitive response	GO:0005886|plasma membrane; GO:0012505|endomembrane system; GO:0019897|extrinsic component of plasma membrane	GO:0000166|nucleotide binding; GO:0005524|ATP binding; GO:0043531|ADP binding	ko:K13457|RPM1,RPS3	ko04626|Plant-pathogen interaction	3963	XP_015612905.1	XP_015612905.1 disease resistance protein RPM1 [Oryza sativa Japonica Group]	sp|Q39214|RPM1_ARATH	sp|Q39214|RPM1_ARATH Disease resistance protein RPM1 OS=Arabidopsis thaliana GN=RPM1 PE=1 SV=1	_	_	_	_	_	PF00931.19|NB-ARC|NB-ARC domain|XM_015757420.2|m.11666:183-463
LOC107276260	11.1207353418362	10.9501037964434	0.0222874449088968	0.992838520849378	0.999996531268735	up	no	5.52294743203923	11.1231610134762	16.7160975799933	13.6468815515607	4.12421426597584	15.0792155717938	NC_029266.1	13781808	13782857	+	LOC107276260	--	--	--	--	--	--	628	_	_	_	_	_	_	_	_	_	_
LOC107276261	2.97037708760781	1.05785093052817	1.48078461274198	0.266234120316333	0.999996531268735	up	no	7.74883138186629	0.971806499229694	0.19049338172744	2.38459699899279	0.356364071855037	0.432591720736681	NC_029266.1	21986523	21990492	-	LOC107276261	--	--	--	--	--	--	1198	XP_015615376.1	XP_015615376.1 neurogenic locus notch homolog protein 1 [Oryza sativa Japonica Group]	_	_	39947.LOC_Os11g37210.1	MTN26L5 - MtN26 family protein precursor, expressed	_	_	NOG274049	_
LOC107276262	3.03712771894484	2.64404168603433	0.199258940430784	0.837449652851513	0.999996531268735	up	no	1.20499715436135	2.21218742708145	5.69419857539172	2.49618687797479	0.95332578989259	4.4826123902356	NC_029261.1	21315683	21317742	-	LOC107276262	--	GO:0006855|drug transmembrane transport; GO:0006952|defense response; GO:0010015|root morphogenesis; GO:0010252|auxin homeostasis; GO:0031348|negative regulation of defense response; GO:0046620|regulation of organ growth	GO:0005770|late endosome; GO:0010008|endosome membrane; GO:0016021|integral component of membrane; GO:0031902|late endosome membrane	GO:0015297|antiporter activity; GO:0042910|xenobiotic transmembrane transporter activity	ko:K03327|TC.MATE,SLC47A,norM,mdtK,dinF	--	2060	XP_015642122.1	XP_015642122.1 protein DETOXIFICATION 51 [Oryza sativa Japonica Group]	sp|Q9SZE2|DTX51_ARATH	sp|Q9SZE2|DTX51_ARATH Protein DETOXIFICATION 51 OS=Arabidopsis thaliana GN=DTX51 PE=2 SV=1	39947.LOC_Os06g36330.1	MATE domain containing protein, expressed	COG0534	KOG1347	_	PF01554.15|MatE|MatE|XM_015786636.2|m.5455:88-248;PF01554.15|MatE|MatE|XM_015786636.2|m.5455:309-472
LOC107276264	0.37076979690799	0.390707409536543	-0.0736301	0.894089464406683	0.999996531268735	down	no	0.698532384587299	0.21917841819836	0.194598587938311	0.295271028919211	0.584676495564953	0.292174704125465	NC_029258.1	17214988	17217568	-	LOC107276264	--	GO:0016567|protein ubiquitination	GO:0031463|Cul3-RING ubiquitin ligase complex	--	--	--	2580	XP_015630263.1	XP_015630263.1 LOW QUALITY PROTEIN: F-box/kelch-repeat protein At5g26960-like, partial [Oryza sativa Japonica Group]	sp|Q6NPN5|FK113_ARATH	sp|Q6NPN5|FK113_ARATH F-box/kelch-repeat protein At5g26960 OS=Arabidopsis thaliana GN=At5g26960 PE=2 SV=1	_	_	_	_	_	PF01344.22|Kelch_1|Kelch motif|XM_015774777.2|m.12310:195-231;PF00646.30|F-box|F-box domain|XM_015774777.2|m.12310:57-98
LOC107276266	0.321579169805909	0.211168139605243	0.584209804891878	0.254647190080706	0.999996531268735	up	no	0.466138903018794	0.196546609392777	0.302051997006157	0.144041456792544	0.255623067944988	0.233839894078198	NC_029259.1	8513987	8518311	+	LOC107276266	--	--	GO:0005886|plasma membrane; GO:0016021|integral component of membrane	GO:0004674|protein serine/threonine kinase activity; GO:0005524|ATP binding	--	--	4231	XP_015636191.1	XP_015636191.1 probable LRR receptor-like serine/threonine-protein kinase At3g47570 [Oryza sativa Japonica Group]	sp|C0LGP4|Y3475_ARATH	sp|C0LGP4|Y3475_ARATH Probable LRR receptor-like serine/threonine-protein kinase At3g47570 OS=Arabidopsis thaliana GN=At3g47570 PE=2 SV=1	39947.LOC_Os04g15660.1	receptor kinase, putative	COG0515;COG4886	KOG0619;KOG1187	_	PF00069.22|Pkinase|Protein kinase domain|XM_015780705.2|m.2705:695-974;PF13855.3|LRR_8|Leucine rich repeat|XM_015780705.2|m.2705:262-317;PF07714.14|Pkinase_Tyr|Protein tyrosine kinase|XM_015780705.2|m.2705:694-913;PF08263.9|LRRNT_2|Leucine rich repeat N-terminal domain|XM_015780705.2|m.2705:45-82;PF00560.30|LRR_1|Leucine Rich Repeat|XM_015780705.2|m.2705:137-156;PF00560.30|LRR_1|Leucine Rich Repe…
LOC107276269	6.95748576385896	4.88742	0.508616159174397	0.211136092077642	0.999996531268735	up	no	8.12924315326965	4.73253979846448	8.01067433984274	3.4647429655803	4.87913323522667	6.31838445437504	NC_029264.1	18533023	18535453	+	LOC107276269	--	GO:0006508|proteolysis; GO:0030163|protein catabolic process	GO:0005886|plasma membrane; GO:0031225|anchored component of membrane	GO:0004190|aspartic-type endopeptidase activity	--	--	1715	XP_015611114.1	XP_015611114.1 aspartyl protease family protein At5g10770 [Oryza sativa Japonica Group]	sp|Q8S9J6|ASPA_ARATH	sp|Q8S9J6|ASPA_ARATH Aspartyl protease family protein At5g10770 OS=Arabidopsis thaliana GN=At5g10770 PE=2 SV=1	39947.LOC_Os09g30414.1	aspartic proteinase nepenthesin-2 precursor, putative, expressed	_	KOG1339	_	PF14543.3|TAXi_N|Xylanase inhibitor N-terminal|XM_015755628.2|m.9182:149-313;PF14541.3|TAXi_C|Xylanase inhibitor C-terminal|XM_015755628.2|m.9182:332-480;PF00026.20|Asp|Eukaryotic aspartyl protease|XM_015755628.2|m.9182:149-480
LOC107276274	1.13589175102583	1.47505169991354	-0.374042	0.630152030787587	0.999996531268735	down	no	1.20950847082806	0.554142855661612	1.64402392658783	2.28093878575727	0.256295457350943	1.88792085663241	NC_029265.1	6304021	6307331	-	LOC107276274	--	--	--	--	--	--	2221	AAP52555.2	AAP52555.2 Protease inhibitor/seed storage/LTP family protein [Oryza sativa Japonica Group]	_	_	39947.LOC_Os10g11370.1	LTPL87 - Protease inhibitor/seed storage/LTP family protein precursor, putative	_	_	NOG255860	PF14368.3|LTP_2|Probable lipid transfer|XM_015758467.2|m.11892:116-200
LOC107276275	0.358625068092073	0.568133680971342	-0.649249	0.191432483768247	0.999996531268735	down	no	0.544064468599315	0.33707062149282	0.194740114184084	0.629754050478894	0.622360550448913	0.45228644198622	NC_029259.1	34021993	34024163	+	LOC107276275	--	GO:0010252|auxin homeostasis	--	GO:0046872|metal ion binding; GO:0051749|indole acetic acid carboxyl methyltransferase activity; GO:0103007|indole-3-acetate carboxyl methyltransferase activity	ko:K18848|IAMT1	--	1875	XP_015635160.1	XP_015635160.1 indole-3-acetate O-methyltransferase 1-like [Oryza sativa Japonica Group]	sp|Q0J998|IAMT1_ORYSJ	sp|Q0J998|IAMT1_ORYSJ Indole-3-acetate O-methyltransferase 1 OS=Oryza sativa subsp. japonica GN=IAMT1 PE=1 SV=1	_	_	_	_	_	PF03492.12|Methyltransf_7|SAM dependent carboxyl methyltransferase|XM_015779674.2|m.8397:58-385
LOC107276277	3.53275307147467	4.93507940368842	-0.481123	0.0774188024965387	0.999996531268735	down	no	4.65547558699374	2.98280015648275	2.95998347094753	4.66594419357764	5.53736698233291	4.6019270351547	NC_029257.1	11015384	11018203	-	LOC107276277	--	--	GO:0005886|plasma membrane	GO:0005509|calcium ion binding	ko:K06268|PPP3R,CNB	--	1249	XP_015623172.1	XP_015623172.1 calcineurin B-like protein 7 [Oryza sativa Japonica Group]	sp|Q3HRP0|CNBL7_ORYSJ	sp|Q3HRP0|CNBL7_ORYSJ Calcineurin B-like protein 7 OS=Oryza sativa subsp. japonica GN=CBL7 PE=2 SV=1	39947.LOC_Os02g18880.1	calcineurin B, putative, expressed; Acts as a calcium sensor. CBL proteins interact with CIP [...]	COG5126	KOG0034	_	PF13202.3|EF-hand_5|EF hand|XM_015767686.2|m.15172:75-94;PF13202.3|EF-hand_5|EF hand|XM_015767686.2|m.15172:112-133;PF13202.3|EF-hand_5|EF hand|XM_015767686.2|m.15172:153-176;PF13499.3|EF-hand_7|EF-hand domain pair|XM_015767686.2|m.15172:107-176;PF13833.3|EF-hand_8|EF-hand domain pair|XM_015767686.2|m.15172:49-95;PF13833.3|EF-hand_8|EF-hand domain pair|XM_015767686.2|m.15172:121-172
LOC107276284	0.847900115082849	0.771111805451136	0.135280620007187	0.88449055120076	0.999996531268735	up	no	0.683989094862645	0.994083048867209	0.865628201518693	0.218907831784932	0.605218155135876	1.4892094294326	NC_029263.1	24841637	24844493	-	LOC107276284	--	--	--	--	--	--	1740	XP_015651060.1	XP_015651060.1 uncharacterized protein LOC107276284 [Oryza sativa Japonica Group]	_	_	_	_	_	_	_	_
LOC107276285	1.16351667852374	3.40699911398992	-1.54189	0.0501442909131439	0.999996531268735	down	no	1.51578139468606	0.889663992756914	1.08510464812825	7.24445056391384	1.22642898309932	1.75011779495659	NC_029256.1	23324357	23325294	+	LOC107276285	--	GO:0030001|metal ion transport; GO:0046916|cellular transition metal ion homeostasis	GO:0005737|cytoplasm	GO:0046914|transition metal ion binding	--	--	673	XP_015650098.1	XP_015650098.1 protein SODIUM POTASSIUM ROOT DEFECTIVE 3 [Oryza sativa Japonica Group]	sp|Q58FZ0|NAKR2_ARATH	sp|Q58FZ0|NAKR2_ARATH Protein SODIUM POTASSIUM ROOT DEFECTIVE 2 OS=Arabidopsis thaliana GN=NAKR2 PE=2 SV=1	39947.LOC_Os01g41200.1	heavy metal-associated domain containing protein, expressed	_	KOG1603	_	PF00403.23|HMA|Heavy-metal-associated domain|XM_015794612.2|m.5998:69-120
LOC107276292	1.17786145542137	0.754493731656372	0.635790001608307	0.411252287046576	0.999996531268735	up	no	1.76713852989935	1.04767080861838	0.718775027746373	0.479873546212009	1.52392875325977	0.259678895497338	NC_029258.1	3794467	3795736	+	LOC107276292	--	GO:0045454|cell redox homeostasis	GO:0005886|plasma membrane	GO:0009055|electron transfer activity; GO:0015035|protein disulfide oxidoreductase activity	--	--	1270	XP_015630259.1	XP_015630259.1 uncharacterized protein At5g39865 [Oryza sativa Japonica Group]	sp|Q9FLE8|Y5986_ARATH	sp|Q9FLE8|Y5986_ARATH Uncharacterized protein At5g39865 OS=Arabidopsis thaliana GN=At5g39865 PE=2 SV=1	_	_	_	_	_	PF00462.21|Glutaredoxin|Glutaredoxin|XM_015774773.2|m.8476:149-228
LOC107276296	12.8120692043257	9.33679572414672	0.456085331461426	0.403654855289291	0.999996531268735	up	no	12.6465602751191	14.7735326610675	11.0161146767906	7.67677335279864	16.5674683568576	3.76614546278392	NC_029256.1	9862573	9866817	+	LOC107276296	--	GO:0006508|proteolysis; GO:0010037|response to carbon dioxide; GO:1900425|negative regulation of defense response to bacterium; GO:2000038|regulation of stomatal complex development; GO:2000122|negative regulation of stomatal complex development	GO:0005618|cell wall; GO:0048046|apoplast	GO:0004252|serine-type endopeptidase activity; GO:0008236|serine-type peptidase activity	--	--	3240	XP_025880499.1	XP_025880499.1 CO(2)-response secreted protease [Oryza sativa Japonica Group]	sp|Q9LNU1|CRSP_ARATH	sp|Q9LNU1|CRSP_ARATH CO(2)-response secreted protease OS=Arabidopsis thaliana GN=CRSP PE=2 SV=1	_	_	_	_	_	PF00082.19|Peptidase_S8|Subtilase family|XM_026024714.1|m.3321:145-614;PF05922.13|Inhibitor_I9|Peptidase inhibitor I9|XM_026024714.1|m.3321:30-119
LOC107276297	0.519687940733922	0.463578181970674	0.161540046873715	0.79947	0.999996531268735	up	no	0.624745944913912	0.654794255386487	0.279523621901367	0.499868277304176	0.684771907102023	0.206094361505824	NC_029264.1	22610095	22614873	+	LOC107276297	--	--	--	--	--	--	2271	XP_025875968.1	XP_025875968.1 uncharacterized protein LOC107276297 isoform X1 [Oryza sativa Japonica Group]	_	_	39947.LOC_Os09g39330.1	retrotransposon protein, putative, unclassified	_	KOG1075	_	PF14551.3|MCM_N|MCM N-terminal domain|XM_026020183.1|m.10765:73-184
LOC107276299	0.669439376652745	0.896522370258003	-0.415998	0.527617794873627	0.999996531268735	down	no	0.581862239689548	0.364282526199956	1.06217336406873	1.01677518582652	0.350656392675428	1.32213553227206	NC_029265.1	20147944	20151390	+	LOC107276299	--	--	--	--	--	--	1453	EEC67320.1	EEC67320.1 hypothetical protein OsI_34351 [Oryza sativa Indica Group]	_	_	_	_	_	_	_	PF08045.8|CDC14|Cell division control protein 14, SIN component|XR_003238867.1|m.14832:119-222
LOC107276303	7.94400839472087	8.30872518948328	-0.0646804	0.828132814204049	0.999996531268735	down	no	7.86422774719281	9.34369330720043	6.62410412976936	8.0602355590924	11.2194176374945	5.64652237186293	NC_029263.1	3636001	3638219	+	LOC107276303	--	GO:0006412|translation	GO:0005840|ribosome	GO:0003735|structural constituent of ribosome	ko:K02871|RP-L13,MRPL13,rplM	ko03010|Ribosome	1068	EEC82942.1	EEC82942.1 hypothetical protein OsI_27916 [Oryza sativa Indica Group]	sp|Q1AU63|RL13_RUBXD	sp|Q1AU63|RL13_RUBXD 50S ribosomal protein L13 OS=Rubrobacter xylanophilus (strain DSM 9941 / NBRC 16129) GN=rplM PE=3 SV=2	_	_	_	_	_	PF00572.15|Ribosomal_L13|Ribosomal protein L13|XM_015793537.2|m.646:28-147
LOC107276304	0.854779888832669	1.25836906203862	-0.55257	0.34304370610218	0.999996531268735	down	no	1.2992500919201	0.908802774669938	0.35628679990797	1.29887711858586	1.78908233871808	0.687147728811919	NC_029264.1	21655889	21664689	+	LOC107276304	--	--	--	--	--	--	4868	XP_025875880.1	XP_025875880.1 uncharacterized protein LOC107276304 isoform X1 [Oryza sativa Japonica Group]	_	_	39947.LOC_Os09g37580.1	conserved hypothetical protein	_	KOG1887	_	PF04780.9|DUF629|Protein of unknown function (DUF629)|XR_003238442.1|m.10354:347-429
LOC107276305	4.51793184120454	4.57750196075956	-0.0188565	0.936633307679158	0.999996531268735	down	no	2.64453855166527	3.57153593274649	7.33772103920187	4.48767407678896	1.99875500591845	7.24607679957127	NC_029265.1	13928303	13930025	+	LOC107276305	--	--	--	--	--	--	1723	XP_015614295.2	XP_015614295.2 protein PHYTOCHROME KINASE SUBSTRATE 1 [Oryza sativa Japonica Group]	_	_	39947.LOC_Os10g26670.1	expressed protein	_	_	NOG268800	_
LOC107276307	6.65213500079624	7.24064851747622	-0.122125	0.854071973191176	0.999996531268735	down	no	3.19525315247863	7.47675055050705	9.28440129940303	3.23347788262784	1.53476917481102	16.9536984949898	NC_029260.1	4799110	4800982	-	LOC107276307	--	GO:0008152|metabolic process	GO:0009507|chloroplast	GO:0016758|transferase activity, transferring hexosyl groups	--	--	1873	XP_015640000.1	XP_015640000.1 cyanidin 3-O-rutinoside 5-O-glucosyltransferase [Oryza sativa Japonica Group]	sp|F8WKW0|UGT1_GARJA	sp|F8WKW0|UGT1_GARJA Crocetin glucosyltransferase, chloroplastic OS=Gardenia jasminoides GN=UGT75L6 PE=1 SV=1	39947.LOC_Os05g08750.1	UDP-glucoronosyl and UDP-glucosyl transferase domain containing protein, expressed	_	KOG1192	_	PF00201.15|UDPGT|UDP-glucoronosyl and UDP-glucosyl transferase|XM_015784514.2|m.10390:334-468
LOC107276308	7.91331940410579	9.17580537914853	-0.213301	0.647852959519513	0.999996531268735	down	no	5.70606717731818	7.6023750951129	10.4315159398863	9.80447787825818	4.3437993305264	13.379138928661	NC_029257.1	1123491	1125478	-	LOC107276308	--	--	--	--	--	--	1317	XP_015623948.1	XP_015623948.1 uncharacterized protein LOC107276308 [Oryza sativa Japonica Group]	_	_	_	_	_	_	_	_
LOC107276309	0.419231393930812	0.707624992569143	-0.741475	0.0623437209835102	0.999996531268735	down	no	0.333950605364975	0.422760288746353	0.500983287681109	0.572119601961314	0.70701863268016	0.843736743065956	NC_029261.1	25633205	25636622	-	LOC107276309	--	GO:0006351|transcription, DNA-templated; GO:0006355|regulation of transcription, DNA-templated	GO:0005634|nucleus	GO:0003677|DNA binding	--	--	1729	XP_015642658.1	XP_015642658.1 putative B3 domain-containing protein Os06g0632500 isoform X1 [Oryza sativa Japonica Group]	sp|Q67VL7|Y6325_ORYSJ	sp|Q67VL7|Y6325_ORYSJ Putative B3 domain-containing protein Os06g0632500 OS=Oryza sativa subsp. japonica GN=Os06g0632500 PE=3 SV=1	_	_	_	_	_	PF02362.18|B3|B3 DNA binding domain|XM_015787172.2|m.6437:25-115;PF02362.18|B3|B3 DNA binding domain|XM_015787172.2|m.6437:152-235;PF02362.18|B3|B3 DNA binding domain|XM_015787172.2|m.6437:318-400
LOC107276313	0.564464665768576	0.647516946179635	-0.19481	0.817826259170492	0.999996531268735	down	no	1.09196037711834	0.318580461381279	0.282853158806108	0.879824491241526	0.930013189437572	0.132713157859806	NC_029265.1	19856429	19858203	-	LOC107276313	--	GO:0044550|secondary metabolite biosynthetic process	GO:0016020|membrane; GO:0016021|integral component of membrane	GO:0005506|iron ion binding; GO:0016709|oxidoreductase activity, acting on paired donors, with incorporation or reduction of molecular oxygen, NAD(P)H as one donor, and incorporation of one atom of oxygen; GO:0020037|heme binding	--	--	1775	XP_015613425.1	XP_015613425.1 cytochrome P450 89A2 [Oryza sativa Japonica Group]	sp|Q42602|C89A2_ARATH	sp|Q42602|C89A2_ARATH Cytochrome P450 89A2 OS=Arabidopsis thaliana GN=CYP89A2 PE=2 SV=2	39947.LOC_Os10g37100.1	cytochrome P450, putative	COG2124	KOG0156	_	PF00067.19|p450|Cytochrome P450|XM_015757939.2|m.14769:45-513
LOC107276315	1.80983242074675	0.833380449941299	1.10955012138844	0.091314235190009	0.999996531268735	up	no	1.24824917637501	2.73687421681795	1.4443738690473	1.15716342472643	1.04479329826056	0.298184626836907	NC_029261.1	27047123	27048343	-	LOC107276315	--	GO:0006351|transcription, DNA-templated; GO:0009791|post-embryonic development; GO:0009845|seed germination; GO:0009873|ethylene-activated signaling pathway; GO:0040019|positive regulation of embryonic development; GO:0048364|root development; GO:0060771|phyllotactic patterning; GO:0060772|leaf phyllotactic patterning; GO:0060774|auxin mediated signaling pathway involved in phyllotactic patterning	GO:0005634|nucleus	GO:0003677|DNA binding; GO:0003700|DNA-binding transcription factor activity	--	--	790	XP_015642405.1	XP_015642405.1 AP2-like ethylene-responsive transcription factor AIL5 [Oryza sativa Japonica Group]	sp|Q6PQQ3|AIL5_ARATH	sp|Q6PQQ3|AIL5_ARATH AP2-like ethylene-responsive transcription factor AIL5 OS=Arabidopsis thaliana GN=AIL5 PE=2 SV=2	_	_	_	_	_	_
LOC107276324	1.90134007271368	1.1544714400757	0.714909234482383	0.369486501711731	0.999996531268735	up	no	1.51129019055365	2.21756987824224	1.97516014934515	1.15829126432168	0.266307467029916	2.03881558887551	NC_029256.1	39789653	39792822	+	LOC107276324	--	--	--	--	--	--	855	XP_015640102.1	XP_015640102.1 uncharacterized protein LOC107276324 [Oryza sativa Japonica Group]	_	_	_	_	_	_	_	PF03107.13|C1_2|C1 domain|XM_015784616.1|m.10792:12-58
LOC107276326	0.332738656131047	0.457899965266548	-0.449091	0.580619958902926	0.999996531268735	down	no	0.655532968215951	0.286519487959928	0.0561635122172617	0.546820629848334	0.53701151960042	0.28986774635089	NC_029262.1	26605337	26611528	-	LOC107276326	--	GO:0008152|metabolic process	--	GO:0005524|ATP binding; GO:0016874|ligase activity	--	--	2438	XP_025883017.1	XP_025883017.1 putative 4-coumarate--CoA ligase-like 8 [Oryza sativa Japonica Group]	sp|Q8GVF9|4CLL8_ORYSJ	sp|Q8GVF9|4CLL8_ORYSJ Putative 4-coumarate--CoA ligase-like 8 OS=Oryza sativa subsp. japonica GN=4CLL8 PE=3 SV=1	39947.LOC_Os07g44560.1	AMP-binding domain containing protein	COG0318	KOG1176	_	PF00501.25|AMP-binding|AMP-binding enzyme|XM_026027232.1|m.13912:74-529;PF13193.3|AMP-binding_C|AMP-binding enzyme C-terminal domain|XM_026027232.1|m.13912:538-614
LOC107276327	0.754062548957857	0.261921050399453	1.4905029074275	0.0386953481049871	0.999996531268735	up	no	1.05438850503743	0.773570887758919	0.434228254077222	0.20132115608128	0.501437817808708	0.0830041773083709	NC_029262.1	21988998	21991926	+	LOC107276327	--	GO:0030244|cellulose biosynthetic process; GO:0071555|cell wall organization; GO:0071669|plant-type cell wall organization or biogenesis	GO:0000139|Golgi membrane; GO:0005794|Golgi apparatus; GO:0016021|integral component of membrane	GO:0016760|cellulose synthase (UDP-forming) activity; GO:0051753|mannan synthase activity	ko:K20923|CSLF	--	2838	XP_015645039.1	XP_015645039.1 putative mixed-linked glucan synthase 1 [Oryza sativa Japonica Group]	sp|Q6ZF89|CSLF1_ORYSJ	sp|Q6ZF89|CSLF1_ORYSJ Putative mixed-linked glucan synthase 1 OS=Oryza sativa subsp. japonica GN=CSFL1 PE=3 SV=1	39947.LOC_Os07g36700.1	CSLF1 - cellulose synthase-like family F; beta1,3;1,4 glucan synthase; May catalyze both bet [...]	COG1215	_	_	PF03552.11|Cellulose_synt|Cellulose synthase|XM_015789553.2|m.12535:142-471;PF03552.11|Cellulose_synt|Cellulose synthase|XM_015789553.2|m.12535:476-833
LOC107276328	2.52898037222171	2.83108671924582	-0.162194	0.495471841521532	0.999996531268735	down	no	2.18117951021518	2.55312321508152	2.85263839136842	2.71474515075393	3.47968155162136	2.29883345536216	NC_029256.1	3401205	3403999	+	LOC107276328	--	GO:0006401|RNA catabolic process	GO:0005634|nucleus; GO:0005737|cytoplasm; GO:0005886|plasma membrane	GO:0003676|nucleic acid binding; GO:0004518|nuclease activity; GO:0004519|endonuclease activity; GO:0046872|metal ion binding	--	--	1824	XP_015621985.2	XP_015621985.2 uncharacterized protein LOC107276328 isoform X1 [Oryza sativa Japonica Group]	sp|Q942N7|CAN1_ORYSJ	sp|Q942N7|CAN1_ORYSJ Probable staphylococcal-like nuclease CAN1 OS=Oryza sativa subsp. japonica GN=Os01g0166100 PE=2 SV=1	39947.LOC_Os01g07212.1	staphylococcal nuclease homologue, putative, expressed	COG1525	KOG4551	_	PF00565.14|SNase|Staphylococcal nuclease homologue|XM_015766499.2|m.1361:284-378
LOC107276332	1.54401158347663	0.573542925394948	1.41308656797789	0.0694455952404447	0.999996531268735	up	no	1.91103890925233	1.82878395578926	0.89221188538829	0.255949657933024	1.23443759820182	0.230242	NC_029262.1	6089818	6091454	+	LOC107276332	--	GO:0006400|tRNA modification; GO:0009691|cytokinin biosynthetic process	GO:0005634|nucleus; GO:0005739|mitochondrion; GO:0009507|chloroplast; GO:0009536|plastid; GO:0031965|nuclear membrane	GO:0005524|ATP binding; GO:0009824|AMP dimethylallyltransferase activity; GO:0052381|tRNA dimethylallyltransferase activity; GO:0052622|ATP dimethylallyltransferase activity; GO:0052623|ADP dimethylallyltransferase activity	ko:K10760|IPT	ko00908|Zeatin biosynthesis; ko01100|Metabolic pathways; ko01110|Biosynthesis of secondary metabolites	1637	XP_015646335.1	XP_015646335.1 adenylate isopentenyltransferase 3, chloroplastic [Oryza sativa Japonica Group]	sp|Q93WC9|IPT3_ARATH	sp|Q93WC9|IPT3_ARATH Adenylate isopentenyltransferase 3, chloroplastic OS=Arabidopsis thaliana GN=IPT3 PE=1 SV=1	_	_	_	_	_	PF01715.14|IPPT|IPP transferase|XM_015790849.2|m.9877:87-161;PF01715.14|IPPT|IPP transferase|XM_015790849.2|m.9877:171-266;PF01745.13|IPT|Isopentenyl transferase|XM_015790849.2|m.9877:55-160
LOC107276333	4.21425470853716	3.99560497326321	0.0766766752901975	0.843284867311557	0.999996531268735	up	no	4.05979665257093	3.98403713866713	4.59893033437342	4.27244829107246	5.36766495332922	2.34670167538795	NC_029256.1	742625	745730	-	LOC107276333	--	--	GO:0005886|plasma membrane; GO:0016021|integral component of membrane	GO:0004674|protein serine/threonine kinase activity; GO:0005524|ATP binding	--	--	2630	XP_015621239.1	XP_015621239.1 lectin-domain containing receptor kinase VI.4 [Oryza sativa Japonica Group]	sp|P93604|LRK10_WHEAT	sp|P93604|LRK10_WHEAT Rust resistance kinase Lr10 OS=Triticum aestivum GN=LRK10 PE=2 SV=1	39947.LOC_Os01g02350.1	receptor-like kinase ARK1AS, putative, expressed	COG0515	KOG1187	_	PF00069.22|Pkinase|Protein kinase domain|XM_015765753.2|m.506:378-641;PF07714.14|Pkinase_Tyr|Protein tyrosine kinase|XM_015765753.2|m.506:377-643
LOC107276339	20.193253653127	23.3077140818056	-0.206839	0.70276464984147	0.999996531268735	down	no	11.1308153422971	17.5650678844942	31.8838777325898	26.1149168936986	10.4222732116982	33.386	NC_029267.1	14750351	14752298	-	LOC107276339	--	--	--	GO:0008171|O-methyltransferase activity; GO:0046983|protein dimerization activity	ko:K16040|ROMT	ko00945|Stilbenoid, diarylheptanoid and gingerol biosynthesis	1390	BAT16984.1	BAT16984.1 Os12g0441600, partial [Oryza sativa Japonica Group]	sp|P47917|ZRP4_MAIZE	sp|P47917|ZRP4_MAIZE O-methyltransferase ZRP4 OS=Zea mays GN=ZRP4 PE=2 SV=1	39947.LOC_Os12g25490.1	O-methyltransferase, putative, expressed	_	KOG3178	_	PF00891.15|Methyltransf_2|O-methyltransferase|XM_015763243.2|m.9390:124-350;PF08100.8|Dimerisation|Dimerisation domain|XM_015763243.2|m.9390:32-80
LOC107276349	5.04433653455155	5.54924426960727	-0.137367	0.694450031249367	0.999996531268735	down	no	6.42345441028649	4.81118651887966	3.89836867448851	5.81798059164069	7.36382068180252	3.46593153537861	NC_029266.1	17631372	17641552	-	LOC107276349	--	GO:0006351|transcription, DNA-templated; GO:0006355|regulation of transcription, DNA-templated	GO:0005634|nucleus	GO:0003677|DNA binding; GO:0046872|metal ion binding	--	--	1604	XP_015617950.1	XP_015617950.1 putative squamosa promoter-binding-like protein 19 [Oryza sativa Japonica Group]	sp|Q2R3Y1|SPL19_ORYSJ	sp|Q2R3Y1|SPL19_ORYSJ Putative squamosa promoter-binding-like protein 19 OS=Oryza sativa subsp. japonica GN=SPL19 PE=3 SV=2	_	_	_	_	_	PF03110.11|SBP|SBP domain|XM_015762464.2|m.3827:195-268
LOC107276351	1.47839234466005	1.16691061476922	0.338750122058797	0.560222720607206	0.999996531268735	up	no	0.759866576256027	1.38045052276851	2.2948599349556	1.24635951472762	0.863161373084793	1.39121095649526	NC_029260.1	2716766	2718616	-	LOC107276351	--	--	--	GO:0005509|calcium ion binding	ko:K13448|CML	ko04626|Plant-pathogen interaction	1227	XP_015639799.1	XP_015639799.1 probable calcium-binding protein CML22 isoform X1 [Oryza sativa Japonica Group]	sp|Q9LRN6|CML22_ARATH	sp|Q9LRN6|CML22_ARATH Probable calcium-binding protein CML22 OS=Arabidopsis thaliana GN=CML22 PE=3 SV=1	39947.LOC_Os05g05460.1	EF hand family protein, putative, expressed	_	KOG0027	_	PF13499.3|EF-hand_7|EF-hand domain pair|XM_015784313.2|m.9822:95-155;PF13499.3|EF-hand_7|EF-hand domain pair|XM_015784313.2|m.9822:183-245;PF00036.29|EF-hand_1|EF hand|XM_015784313.2|m.9822:96-123;PF13405.3|EF-hand_6|EF-hand domain|XM_015784313.2|m.9822:96-122;PF13833.3|EF-hand_8|EF-hand domain pair|XM_015784313.2|m.9822:108-156;PF13833.3|EF-hand_8|EF-hand domain pair|XM_015784313.2|m.9822:227-24…
LOC107276353	9.81953697795507	9.33956232167706	0.0722246296456164	0.87116608599222	0.999996531268735	up	no	9.73188983840858	9.71712457231462	10.009596523142	8.90163396582523	7.10937773831716	12.0076752608888	NC_029260.1	4947692	4951908	-	LOC107276353	--	GO:0006166|purine ribonucleoside salvage; GO:0008033|tRNA processing	GO:0005737|cytoplasm	GO:0004422|hypoxanthine phosphoribosyltransferase activity; GO:0005524|ATP binding; GO:0016879|ligase activity, forming carbon-nitrogen bonds; GO:0046872|metal ion binding; GO:0052657|guanine phosphoribosyltransferase activity	ko:K00760|hprT,hpt,HPRT1	ko00230|Purine metabolism; ko01100|Metabolic pathways; ko01110|Biosynthesis of secondary metabolites	1181	XP_015637816.1	XP_015637816.1 uncharacterized protein LOC107276353 [Oryza sativa Japonica Group]	sp|Q724J4|TILS_LISMF	sp|Q724J4|TILS_LISMF Bifunctional protein TilS/HprT OS=Listeria monocytogenes serotype 4b (strain F2365) GN=tilS/hprT PE=3 SV=1	39947.LOC_Os05g08950.1	phosphoribosyl transferase, putative, expressed	COG0634	KOG3367	_	PF00156.24|Pribosyltran|Phosphoribosyl transferase domain|XM_015782330.2|m.10419:89-237
LOC107276356	0.169451213538595	0.121151224574362	0.452360401131749	0.348583965992068	0.999996531268735	up	no	0.256603923404936	0.133352274248737	0.118397442962113	0.125753915393962	0.154372607568191	0.0833271507609326	NC_029267.1	24509610	24522593	-	LOC107276356	--	--	--	--	--	--	2481	ABA99740.2	ABA99740.2 retrotransposon protein, putative, unclassified [Oryza sativa Japonica Group]	_	_	39947.LOC_Os12g39700.1	retrotransposon protein, putative, unclassified	COG0666	KOG0504;KOG1075;KOG4205	_	_
LOC107276357	45.2704911601959	44.4465535551677	0.0264934978813871	0.993276195978868	0.999996531268735	up	no	24.0112586615157	37.7413335046996	74.0588813143724	46.3992514752897	19.4134182461318	67.5269909440815	NC_029260.1	27921200	27923980	+	LOC107276357	--	--	--	--	--	--	1664	AAU10646.1	AAU10646.1 hypothetical protein [Oryza sativa Japonica Group]	_	_	39947.LOC_Os05g48710.1	conserved hypothetical protein	_	_	NOG285916	_
LOC107276358	76.5592845173919	74.8417759383363	0.0327292302973623	0.976248320726392	0.999996531268735	up	no	55.5546012024882	70.6977165260496	103.425535823638	82.9443776838887	55.5240031814905	86.0569469496298	NC_029258.1	11774217	11778364	+	LOC107276358	--	GO:0006351|transcription, DNA-templated; GO:0009723|response to ethylene; GO:0009873|ethylene-activated signaling pathway; GO:0042742|defense response to bacterium; GO:0071281|cellular response to iron ion	GO:0005634|nucleus	GO:0003700|DNA-binding transcription factor activity; GO:0016491|oxidoreductase activity; GO:0043565|sequence-specific DNA binding; GO:0051537|2 iron, 2 sulfur cluster binding	ko:K14514|EIN3	ko04016|MAPK signaling pathway - plant; ko04075|Plant hormone signal transduction	2624	XP_015629858.1	XP_015629858.1 ETHYLENE INSENSITIVE 3-like 1 protein [Oryza sativa Japonica Group]	sp|Q9SLH0|EIL1_ARATH	sp|Q9SLH0|EIL1_ARATH ETHYLENE INSENSITIVE 3-like 1 protein OS=Arabidopsis thaliana GN=EIL1 PE=1 SV=1	39947.LOC_Os03g20790.1	ethylene-insensitive 3, putative	_	_	NOG223153	PF04873.10|EIN3|Ethylene insensitive 3|XM_015774372.2|m.11137:79-333
LOC107276359	3.42523072614267	3.64795193733019	-0.0906291	0.595810889108148	0.999996531268735	down	no	2.88935603528085	3.4739022797843	3.91243386336286	3.60011813193749	3.67555891293044	3.66817876712263	NC_029261.1	1187731	1209157	-	LOC107276359	--	--	--	--	--	--	5207	XP_015643635.1	XP_015643635.1 uncharacterized protein LOC107276359 isoform X1 [Oryza sativa Japonica Group]	_	_	39947.LOC_Os01g02270.1	conserved hypothetical protein	_	_	NOG297656	PF02902.16|Peptidase_C48|Ulp1 protease family, C-terminal catalytic domain|XM_026026613.1|m.1345:32-161
LOC107276362	5.49945609120904	7.60662326496163	-0.467242	0.747811514245829	0.999996531268735	down	no	11.0291595442696	5.46920872935753	0	7.11833984542702	12.0188292481999	3.68270070125797	NC_029258.1	3003340	3004797	-	LOC107276362	--	GO:0009664|plant-type cell wall organization	GO:0005576|extracellular region; GO:0005618|cell wall; GO:0016020|membrane	--	--	--	1113	XP_015628562.1	XP_015628562.1 expansin-A25 [Oryza sativa Japonica Group]	sp|Q4PR41|EXP25_ORYSJ	sp|Q4PR41|EXP25_ORYSJ Expansin-A25 OS=Oryza sativa subsp. japonica GN=EXPA25 PE=2 SV=2	_	_	_	_	_	PF01357.18|Pollen_allerg_1|Pollen allergen|XM_015773076.2|m.8147:161-238;PF03330.15|DPBB_1|Lytic transglycolase|XM_015773076.2|m.8147:62-150
LOC107276371	1.82682925877145	1.66703460461646	0.131305069566656	0.91072057412029	0.999996531268735	up	no	1.79361912725049	1.27936723744744	2.40750141161642	1.96728378938151	3.03382002446787	0	NC_029262.1	16259246	16262404	+	LOC107276371	--	GO:0009611|response to wounding; GO:0009651|response to salt stress; GO:0009738|abscisic acid-activated signaling pathway; GO:0043547|positive regulation of GTPase activity; GO:1901002|positive regulation of response to salt stress; GO:1902479|positive regulation of defense response to bacterium, incompatible interaction	GO:0005634|nucleus; GO:0005829|cytosol; GO:0005886|plasma membrane	GO:0005096|GTPase activator activity; GO:0008289|lipid binding; GO:0046872|metal ion binding	--	--	910	XP_015645766.1	XP_015645766.1 GTPase activating protein 1-like [Oryza sativa Japonica Group]	sp|A2X479|GAP1_ORYSI	sp|A2X479|GAP1_ORYSI GTPase activating protein 1 OS=Oryza sativa subsp. indica GN=OsI_07012 PE=3 SV=1	39947.LOC_Os07g27850.1	GTPase activating protein, putative	_	KOG1030	_	PF00168.27|C2|C2 domain|XM_015790280.2|m.11264:14-103
LOC107276372	11.1396613359825	11.4540895944262	-0.0401219	0.87133890099542	0.999996531268735	down	no	9.21399503273033	11.7112215689659	12.4937674062514	12.8136740983051	6.74159807232933	14.8069966126441	NC_029264.1	16963714	16965829	+	LOC107276372	--	GO:0008643|carbohydrate transport	GO:0016021|integral component of membrane; GO:0031969|chloroplast membrane	GO:0022857|transmembrane transporter activity	--	--	1085	BAT08392.1	BAT08392.1 Os09g0452300, partial [Oryza sativa Japonica Group]	sp|Q0WVE9|PLST1_ARATH	sp|Q0WVE9|PLST1_ARATH Probable plastidic glucose transporter 1 OS=Arabidopsis thaliana GN=At1g05030 PE=2 SV=2	_	_	_	_	_	PF00083.21|Sugar_tr|Sugar (and other) transporter|XM_015795959.2|m.8682:51-235;PF07690.13|MFS_1|Major Facilitator Superfamily|XM_015795959.2|m.8682:53-233
LOC107276373	1.86351013993729	2.74254774114013	-0.555024	0.531060432807287	0.999996531268735	down	no	3.95515144280091	1.25617629054507	0.379202686465893	2.53165915429825	4.55729715576308	1.13868691335906	NC_029267.1	1727569	1729574	-	LOC107276373	--	--	GO:0005829|cytosol	GO:0016791|phosphatase activity	ko:K15634|gpmB	ko00010|Glycolysis / Gluconeogenesis; ko00260|Glycine, serine and threonine metabolism; ko01100|Metabolic pathways; ko01110|Biosynthesis of secondary metabolites; ko01200|Carbon metabolism; ko01230|Biosynthesis of amino acids	1324	ABA95748.1	ABA95748.1 phosphoglycerate mutase family protein [Oryza sativa Japonica Group]	sp|Q9SCS3|PGML4_ARATH	sp|Q9SCS3|PGML4_ARATH Phosphoglycerate mutase-like protein 4 OS=Arabidopsis thaliana GN=At3g50520 PE=2 SV=1	_	_	_	_	_	PF00300.19|His_Phos_1|Histidine phosphatase superfamily (branch 1)|XM_026022282.1|m.6972:21-218
LOC107276377	1.01860055964591	1.07039936505301	-0.0708819	0.915700625968895	0.999996531268735	down	no	1.52151223658757	0.726882946562231	0.80740649578794	1.18907271791607	1.77699961740826	0.24512575983471	NC_029265.1	5866396	5867356	-	LOC107276377	--	--	--	GO:0004857|enzyme inhibitor activity	--	--	961	BAT10156.1	BAT10156.1 Os10g0185400, partial [Oryza sativa Japonica Group]	sp|P17407|21KD_DAUCA	sp|P17407|21KD_DAUCA 21 kDa protein OS=Daucus carota PE=2 SV=1	39947.LOC_Os10g10620.1	invertase/pectin methylesterase inhibitor family protein, putative, expressed	_	_	NOG298251	PF04043.12|PMEI|Plant invertase/pectin methylesterase inhibitor|XM_015758303.2|m.11847:43-206
LOC107276380	3.30369134125022	4.3566729954644	-0.398095	0.110821691247012	0.999996531268735	down	no	3.61481798811691	2.51426172533123	3.78199431030251	4.07996771366339	4.15304826374892	4.8370030089809	NC_029261.1	2427647	2433573	+	LOC107276380	--	GO:0006351|transcription, DNA-templated; GO:0006952|defense response	GO:0005634|nucleus	GO:0003700|DNA-binding transcription factor activity; GO:0043565|sequence-specific DNA binding	--	--	2473	BAD68776.1	BAD68776.1 putative WRKY transcription factor [Oryza sativa Japonica Group]	sp|Q9LXG8|WRK72_ARATH	sp|Q9LXG8|WRK72_ARATH Probable WRKY transcription factor 72 OS=Arabidopsis thaliana GN=WRKY72 PE=2 SV=1	_	_	_	_	_	PF03106.12|WRKY|WRKY DNA -binding domain|XM_015787982.2|m.1800:280-338
LOC107276383	0.882833525790492	1.1781312204515	-0.412231	0.608062542605055	0.999996531268735	down	no	0.190498763515166	0.83857684471345	1.61942496914286	0.604602583025051	1.30216518805069	1.62762589027877	NC_029256.1	9429639	9430827	-	LOC107276383	--	--	--	--	--	--	1071	XP_015637293.2	XP_015637293.2 early nodulin-like protein 1 [Oryza sativa Japonica Group]	_	_	_	_	_	_	_	PF02298.14|Cu_bind_like|Plastocyanin-like domain|XM_015781807.2|m.3254:97-180
LOC107276394	2.19636872143949	2.71105874682539	-0.302494	0.336587252534576	0.999996531268735	down	no	2.5535345187349	2.21335396592618	1.82221767965739	2.93278230149889	2.11027150382903	3.09012243514825	NC_029258.1	1815340	1817208	+	LOC107276394	--	GO:0007049|cell cycle; GO:0051301|cell division	GO:0005737|cytoplasm; GO:0005815|microtubule organizing center; GO:0030496|midbody	GO:0003723|RNA binding	--	--	1052	XP_015629753.1	XP_015629753.1 coiled-coil domain-containing protein 124 [Oryza sativa Japonica Group]	sp|Q96CT7|CC124_HUMAN	sp|Q96CT7|CC124_HUMAN Coiled-coil domain-containing protein 124 OS=Homo sapiens GN=CCDC124 PE=1 SV=1	_	_	_	_	_	PF06244.9|DUF1014|Protein of unknown function (DUF1014)|XM_015774267.2|m.7663:136-262
LOC107276395	19.7441537654754	18.6655191983872	0.0810076930663408	0.694808248157619	0.999996531268735	up	no	19.2721160402935	20.4412865871491	19.5190586689835	19.9067933712044	16.9418134240867	19.1479507998705	NC_029257.1	17046466	17058771	-	LOC107276395	--	GO:0006493|protein O-linked glycosylation; GO:0007275|multicellular organism development	--	GO:0016757|transferase activity, transferring glycosyl groups	ko:K09667|OGT	ko00514|Other types of O-glycan biosynthesis	3580	XP_015626031.1	XP_015626031.1 probable UDP-N-acetylglucosamine--peptide N-acetylglucosaminyltransferase SEC [Oryza sativa Japonica Group]	sp|Q9M8Y0|SEC_ARATH	sp|Q9M8Y0|SEC_ARATH Probable UDP-N-acetylglucosamine--peptide N-acetylglucosaminyltransferase SEC OS=Arabidopsis thaliana GN=SEC PE=2 SV=1	_	_	_	_	_	PF13844.3|Glyco_transf_41|Glycosyl transferase family 41|XM_015770545.2|m.1268:617-770;PF13844.3|Glyco_transf_41|Glycosyl transferase family 41|XM_015770545.2|m.1268:783-977;PF00515.25|TPR_1|Tetratricopeptide repeat|XM_015770545.2|m.1268:181-212;PF00515.25|TPR_1|Tetratricopeptide repeat|XM_015770545.2|m.1268:248-281;PF00515.25|TPR_1|Tetratricopeptide repeat|XM_015770545.2|m.1268:316-349;PF00515.2…
LOC107276398	1.47167264665215	5.67720775702569	-1.94049	0.0349734142209262	0.999996531268735	down	no	2.17445832268194	1.68701567363522	0.553543943639296	3.1496661574348	12.583358132379	1.29859898126327	NC_029262.1	25914583	25915489	+	LOC107276398	--	GO:0000226|microtubule cytoskeleton organization; GO:0006511|ubiquitin-dependent protein catabolic process; GO:0007059|chromosome segregation; GO:0007275|multicellular organism development; GO:0009734|auxin-activated signaling pathway; GO:0009873|ethylene-activated signaling pathway; GO:0016032|viral process; GO:0016567|protein ubiquitination; GO:0045910|negative regulation of DNA recombination; …	GO:0005634|nucleus; GO:0005819|spindle; GO:0005829|cytosol; GO:0005886|plasma membrane; GO:0009524|phragmoplast	--	ko:K03094|SKP1,CBF3D	ko04120|Ubiquitin mediated proteolysis; ko04141|Protein processing in endoplasmic reticulum	907	XP_015646058.1	XP_015646058.1 SKP1-like protein 11 [Oryza sativa Japonica Group]	sp|Q39255|SKP1A_ARATH	sp|Q39255|SKP1A_ARATH SKP1-like protein 1A OS=Arabidopsis thaliana GN=SKP1A PE=1 SV=1	39947.LOC_Os07g43260.1	SKP1-like protein 1B, putative, expressed	COG5201	KOG1724	_	PF01466.16|Skp1|Skp1 family, dimerisation domain|XM_015790572.2|m.13653:130-177;PF03931.12|Skp1_POZ|Skp1 family, tetramerisation domain|XM_015790572.2|m.13653:28-86
LOC107276408	10.4645485961632	11.1624719379359	-0.0930603	0.6694584305114	0.999996531268735	down	no	9.69716109852993	9.43593503495849	12.2605496550011	10.590098742625	9.39083237116144	13.5064847000212	NC_029262.1	23540859	23543949	+	LOC107276408	--	GO:0006351|transcription, DNA-templated; GO:0006355|regulation of transcription, DNA-templated; GO:0008356|asymmetric cell division; GO:0010150|leaf senescence; GO:0045893|positive regulation of transcription, DNA-templated; GO:0048510|regulation of timing of transition from vegetative to reproductive phase; GO:0048573|photoperiodism, flowering	GO:0005634|nucleus	GO:0003677|DNA binding; GO:0003700|DNA-binding transcription factor activity; GO:0046872|metal ion binding	--	--	2658	XP_015647948.1	XP_015647948.1 protein indeterminate-domain 1 [Oryza sativa Japonica Group]	sp|Q9FFH3|IDD8_ARATH	sp|Q9FFH3|IDD8_ARATH Zinc finger protein NUTCRACKER OS=Arabidopsis thaliana GN=NUC PE=2 SV=1	39947.LOC_Os07g39310.1	ZOS7-06 - C2H2 zinc finger protein, expressed	_	KOG1721	_	_
LOC107276412	4.36564481043036	4.98255077000118	-0.190281	0.768542286973676	0.999996531268735	down	no	8.97141879422042	2.36657654990278	1.75893908716788	6.77489455682222	5.14671415870007	3.02604359448126	NC_029264.1	19395905	19396916	+	LOC107276412	--	GO:0009734|auxin-activated signaling pathway; GO:0055114|oxidation-reduction process	GO:0005886|plasma membrane; GO:0031225|anchored component of membrane	GO:0046872|metal ion binding	--	--	1012	BAT08813.1	BAT08813.1 Os09g0501100 [Oryza sativa Japonica Group]	sp|Q94BT2|AIR12_ARATH	sp|Q94BT2|AIR12_ARATH Auxin-induced in root cultures protein 12 OS=Arabidopsis thaliana GN=AIR12 PE=1 SV=3	_	_	_	_	_	PF04526.10|DUF568|Protein of unknown function (DUF568)|XM_015755921.2|m.9465:118-222
LOC107276419	0.722810873709731	1.14987925907212	-0.662462	0.223113628087116	0.999996531268735	down	no	0.710124306404728	0.908402118798024	0.549906195926442	0.673075646644756	0.960150716972317	1.81641141359928	NC_029261.1	10197618	10199387	-	LOC107276419	--	--	--	--	--	--	1245	XP_015642022.1	XP_015642022.1 uncharacterized protein LOC107276419 [Oryza sativa Japonica Group]	_	_	_	_	_	_	_	PF13962.3|PGG|Domain of unknown function|XM_015786536.2|m.3640:90-204
LOC107276423	10.3555396545602	10.9767747619201	-0.0839727	0.591074338808352	0.999996531268735	down	no	11.6179376453975	9.26813520541001	10.1805461128732	9.49052409698854	12.0173603617855	11.4224398269863	NC_029267.1	26016538	26020754	+	LOC107276423	--	GO:0010405|arabinogalactan protein metabolic process; GO:0018258|protein O-linked glycosylation via hydroxyproline; GO:0080147|root hair cell development	GO:0000139|Golgi membrane; GO:0005783|endoplasmic reticulum; GO:0005794|Golgi apparatus; GO:0016021|integral component of membrane	GO:0030246|carbohydrate binding; GO:1990714|hydroxyproline O-galactosyltransferase activity	ko:K20843|GALT2S	--	2681	XP_015619769.1	XP_015619769.1 hydroxyproline O-galactosyltransferase GALT2 [Oryza sativa Japonica Group]	sp|A7XDQ9|B3GTK_ARATH	sp|A7XDQ9|B3GTK_ARATH Hydroxyproline O-galactosyltransferase GALT2 OS=Arabidopsis thaliana GN=GALT2 PE=1 SV=1	39947.LOC_Os12g41956.1	galactosyltransferase family protein, putative, expressed	_	KOG2287	_	PF00337.19|Gal-bind_lectin|Galactoside-binding lectin|XM_015764283.2|m.11495:216-421;PF01762.18|Galactosyl_T|Galactosyltransferase|XM_015764283.2|m.11495:469-650;PF02434.13|Fringe|Fringe-like|XM_015764283.2|m.11495:544-648
LOC107276426	0.441606147995129	0.488587498259129	-0.142782	0.723299552996021	0.999996531268735	down	no	0.394513503558182	0.400765640646187	0.529539299781018	0.28894661598386	0.546117471293778	0.63069840749975	NC_029257.1	25859267	25863632	-	LOC107276426	--	GO:0006351|transcription, DNA-templated; GO:0006355|regulation of transcription, DNA-templated; GO:0007275|multicellular organism development; GO:0048759|xylem vessel member cell differentiation; GO:0071555|cell wall organization; GO:1901348|positive regulation of secondary cell wall biogenesis	GO:0005634|nucleus	GO:0003700|DNA-binding transcription factor activity; GO:0043565|sequence-specific DNA binding	--	--	2119	XP_015622926.1	XP_015622926.1 NAC domain-containing protein 7 [Oryza sativa Japonica Group]	sp|Q9FWX2|NAC7_ARATH	sp|Q9FWX2|NAC7_ARATH NAC domain-containing protein 7 OS=Arabidopsis thaliana GN=NAC007 PE=1 SV=2	39947.LOC_Os02g42970.1	NAC domain containing protein, putative	_	_	NOG298617	PF02365.12|NAM|No apical meristem (NAM) protein|XM_026022736.1|m.3407:8-135
LOC107276428	0.696330174272538	1.48588392491948	-1.08258	0.389648729791756	0.999996531268735	down	no	1.69080808611666	0.398182436700954	0	2.31485961346056	1.23176399201164	0.911028169286241	NC_029257.1	9574410	9575591	+	LOC107276428	--	GO:0009664|plant-type cell wall organization	GO:0005576|extracellular region; GO:0005618|cell wall; GO:0016020|membrane	--	--	--	1086	XP_015624731.1	XP_015624731.1 expansin-A24 [Oryza sativa Japonica Group]	sp|Q4PR42|EXP24_ORYSJ	sp|Q4PR42|EXP24_ORYSJ Expansin-A24 OS=Oryza sativa subsp. japonica GN=EXPA24 PE=2 SV=2	_	_	_	_	_	PF01357.18|Pollen_allerg_1|Pollen allergen|XM_015769245.2|m.14919:184-262;PF03330.15|DPBB_1|Lytic transglycolase|XM_015769245.2|m.14919:86-173
LOC107276434	1.25082688242659	1.39041238793964	-0.151482	0.872584850179952	0.999996531268735	down	no	1.00589119825811	2.0879716386047	0.658617810416951	1.2092051660501	2.6900945025871	0.27193749518171	NC_029267.1	10320428	10321909	-	LOC107276434	--	--	--	--	--	--	1386	XP_015619053.1	XP_015619053.1 uncharacterized protein LOC107276434 [Oryza sativa Japonica Group]	_	_	_	_	_	_	_	_
LOC107276441	0.649009677842775	1.06800845773558	-0.709997	0.340921619233908	0.999996531268735	down	no	0.971543693927348	0.69352571481707	0.281959624783906	1.29417633988065	1.58242158980324	0.327427443522843	NC_029260.1	28271630	28273055	-	LOC107276441	--	GO:0006351|transcription, DNA-templated; GO:0009908|flower development	--	GO:0003700|DNA-binding transcription factor activity; GO:0008270|zinc ion binding; GO:0043565|sequence-specific DNA binding	--	--	1295	XP_015638692.2	XP_015638692.2 GATA transcription factor 19 [Oryza sativa Japonica Group]	sp|B8AX51|GAT15_ORYSI	sp|B8AX51|GAT15_ORYSI GATA transcription factor 15 OS=Oryza sativa subsp. indica GN=GATA15 PE=3 SV=1	_	_	_	_	_	PF00320.24|GATA|GATA zinc finger|XM_015783206.2|m.450:130-164
LOC107276443	0.968219890010644	0.605384230406774	0.668671324882159	0.416994701027794	0.999996531268735	up	no	1.3137226049961	1.34488739246497	0.246049672570861	0.616010178931184	0.946163153581692	0.253979358707446	NC_029256.1	25582284	25583911	+	LOC107276443	--	GO:0005975|carbohydrate metabolic process; GO:0071555|cell wall organization	GO:0005576|extracellular region; GO:0005618|cell wall	GO:0004650|polygalacturonase activity	--	--	1113	XP_015613328.1	XP_015613328.1 polygalacturonase At1g48100 [Oryza sativa Japonica Group]	sp|Q949Z1|PGLR4_ARATH	sp|Q949Z1|PGLR4_ARATH Polygalacturonase At1g48100 OS=Arabidopsis thaliana GN=At1g48100 PE=2 SV=1	_	_	_	_	_	PF00295.14|Glyco_hydro_28|Glycosyl hydrolases family 28|XM_015757842.2|m.6534:5-217
LOC107276446	0.968033066271825	0.798705947435461	0.274268020556201	0.674741360654605	0.999996531268735	up	no	1.43794727151953	1.09851	0.367637650115946	0.889737349324824	1.08894603350307	0.417434459478489	NC_029256.1	36616808	36621516	+	LOC107276446	--	GO:0046274|lignin catabolic process	GO:0048046|apoplast	GO:0005507|copper ion binding; GO:0016722|oxidoreductase activity, oxidizing metal ions; GO:0052716|hydroquinone:oxygen oxidoreductase activity	ko:K05909|E1.10.3.2	--	2483	XP_015621471.1	XP_015621471.1 laccase-6 [Oryza sativa Japonica Group]	sp|Q5N7A3|LAC6_ORYSJ	sp|Q5N7A3|LAC6_ORYSJ Laccase-6 OS=Oryza sativa subsp. japonica GN=LAC6 PE=2 SV=1	_	_	_	_	_	PF07731.11|Cu-oxidase_2|Multicopper oxidase|XM_015765985.2|m.9756:425-562;PF07732.12|Cu-oxidase_3|Multicopper oxidase|XM_015765985.2|m.9756:44-146;PF00394.19|Cu-oxidase|Multicopper oxidase|XM_015765985.2|m.9756:159-307
LOC107276449	0.582247664361041	0.659119966837723	-0.176064	0.802403229867221	0.999996531268735	down	no	0.838996368485881	0.675892125443932	0.231854499153311	0.829244471638133	0.908788725477634	0.239326703397401	NC_029258.1	34904668	34906488	+	LOC107276449	--	GO:0006260|DNA replication; GO:0006457|protein folding; GO:0009408|response to heat	GO:0005737|cytoplasm	GO:0005524|ATP binding; GO:0031072|heat shock protein binding; GO:0046872|metal ion binding; GO:0051082|unfolded protein binding	--	--	1378	XP_015631978.1	XP_015631978.1 uncharacterized protein LOC107276449 [Oryza sativa Japonica Group]	sp|Q5YNI2|DNAJ2_NOCFA	sp|Q5YNI2|DNAJ2_NOCFA Chaperone protein DnaJ 2 OS=Nocardia farcinica (strain IFM 10152) GN=dnaJ2 PE=3 SV=1	39947.LOC_Os03g61550.1	heat shock protein DnaJ, putative, expressed	_	KOG0714	_	PF00226.28|DnaJ|DnaJ domain|XM_015776492.2|m.804:41-102
LOC107276451	2.31690609400473	3.41784	-0.558887	0.549771342062022	0.999996531268735	down	no	1.16730249792763	2.58164851496857	3.20176726911799	0.966461740925119	0.743400275267745	8.54365713640015	NC_029264.1	19003022	19005162	-	LOC107276451	--	--	--	--	--	--	349	BAT08752.1	BAT08752.1 Os09g0491822 [Oryza sativa Japonica Group]	_	_	_	_	_	_	_	_
LOC107276454	5.34614931880873	7.35171105310071	-0.458845	0.454408662434183	0.999996531268735	down	no	8.31427999340716	5.19142081322604	2.53275	8.28952079078769	10.7018945985572	3.06371776995724	NC_029259.1	23371943	23378660	-	LOC107276454	--	GO:0007018|microtubule-based movement; GO:0009060|aerobic respiration; GO:0009845|seed germination	GO:0005739|mitochondrion; GO:0005871|kinesin complex; GO:0005874|microtubule	GO:0003777|microtubule motor activity; GO:0005524|ATP binding; GO:0008017|microtubule binding; GO:0016887|ATPase activity	ko:K10406|KIFC2_3	--	3460	XP_015633454.1	XP_015633454.1 kinesin-like protein KIN-14F [Oryza sativa Japonica Group]	sp|Q8W1Y3|KN14F_ARATH	sp|Q8W1Y3|KN14F_ARATH Kinesin-like protein KIN-14F OS=Arabidopsis thaliana GN=KIN14F PE=1 SV=2	_	_	_	_	_	PF00225.20|Kinesin|Kinesin motor domain|XM_015777968.2|m.5164:389-710;PF16796.2|Microtub_bd|Microtubule binding|XM_015777968.2|m.5164:369-529;PF00307.28|CH|Calponin homology (CH) domain|XM_015777968.2|m.5164:28-144
LOC107276463	2.74026091277484	2.28903868837376	0.258537747232292	0.702478491025045	0.999996531268735	up	no	3.45115521126431	3.47529607784231	1.29433144921791	1.81922210056493	3.99312147858103	1.05477248597533	NC_029264.1	20249466	20250135	-	LOC107276463	--	--	--	--	--	--	670	XP_015611389.1	XP_015611389.1 uncharacterized protein LOC107276463 [Oryza sativa Japonica Group]	_	_	_	_	_	_	_	_
LOC107276467	10.3735163850961	4.89069886293569	1.08323569195096	0.165207200232573	0.999996531268735	up	no	18.2864885363905	10.6464971408705	2.18756347802745	6.74541988242572	5.13280060082741	2.79387610555393	NC_029261.1	511539	512864	-	LOC107276467	--	GO:0009664|plant-type cell wall organization	GO:0005576|extracellular region; GO:0005618|cell wall; GO:0016020|membrane	--	--	--	1231	XP_015642083.1	XP_015642083.1 expansin-A17 [Oryza sativa Japonica Group]	sp|Q4PR49|EXP17_ORYSJ	sp|Q4PR49|EXP17_ORYSJ Expansin-A17 OS=Oryza sativa subsp. japonica GN=EXPA17 PE=2 SV=2	_	_	_	_	_	PF03330.15|DPBB_1|Lytic transglycolase|XM_015786597.2|m.1122:109-195;PF01357.18|Pollen_allerg_1|Pollen allergen|XM_015786597.2|m.1122:206-287
LOC107276471	4.46564799940857	4.37313365920658	0.0301339026994931	0.992889377762061	0.999996531268735	up	no	3.69692730645061	5.04792237289569	4.65209431887942	1.59606865348969	4.48037	7.04296554621804	NC_029256.1	30363994	30365371	-	LOC107276471	--	--	GO:0016021|integral component of membrane	--	ko:K17279|REEP5_6	--	883	EEE55327.1	EEE55327.1 hypothetical protein OsJ_03330 [Oryza sativa Japonica Group]	sp|Q682H0|HA22F_ARATH	sp|Q682H0|HA22F_ARATH HVA22-like protein f OS=Arabidopsis thaliana GN=HVA22F PE=2 SV=1	39947.LOC_Os01g52780.1	HVA22, putative, expressed	COG5052	KOG1725	_	PF03134.16|TB2_DP1_HVA22|TB2/DP1, HVA22 family|XM_015776353.2|m.7793:60-136
LOC107276474	1.69149572415527	1.76379126488085	-0.0600327	0.819243547513366	0.999996531268735	down	no	1.18155414897831	1.67997718048654	2.21295584300095	1.83139618785406	1.57545076517925	1.88452684160925	NC_029257.1	28652377	28658412	+	LOC107276474	--	GO:0006351|transcription, DNA-templated; GO:0006355|regulation of transcription, DNA-templated; GO:0009944|polarity specification of adaxial/abaxial axis; GO:0030154|cell differentiation; GO:0048440|carpel development; GO:0048481|plant ovule development	GO:0005634|nucleus	GO:0003700|DNA-binding transcription factor activity; GO:0044212|transcription regulatory region DNA binding	--	--	2411	XP_015623607.1	XP_015623607.1 probable transcription factor KAN2 isoform X2 [Oryza sativa Japonica Group]	sp|Q9C616|KAN2_ARATH	sp|Q9C616|KAN2_ARATH Probable transcription factor KAN2 OS=Arabidopsis thaliana GN=KAN2 PE=2 SV=1	39947.LOC_Os02g46940.1	MYB family transcription factor, putative, expressed	_	_	NOG241262	PF00249.28|Myb_DNA-binding|Myb-like DNA-binding domain|XM_015768121.2|m.4239:197-248
LOC107276475	0.890177252929023	0.557447754967392	0.66572153964856	0.37547478228229	0.999996531268735	up	no	1.42363140496986	0.92842001007961	0.318480343737599	0.598010753729096	0.868867308206523	0.205465202966556	NC_029266.1	26682231	26697217	-	LOC107276475	--	GO:0006351|transcription, DNA-templated; GO:0006355|regulation of transcription, DNA-templated; GO:0006950|response to stress	GO:0005634|nucleus	GO:0003677|DNA binding; GO:0005516|calmodulin binding	--	--	2292	XP_015615461.1	XP_015615461.1 calmodulin-binding protein 60 E isoform X1 [Oryza sativa Japonica Group]	sp|Q9FKL6|CB60B_ARATH	sp|Q9FKL6|CB60B_ARATH Calmodulin-binding protein 60 B OS=Arabidopsis thaliana GN=CBP60B PE=2 SV=1	39947.LOC_Os11g44170.1	calmodulin binding protein, putative, expressed	_	_	NOG283059	PF07887.8|Calmodulin_bind|Calmodulin binding protein-like|XM_015759975.2|m.5710:146-381
LOC107276501	1.1161	1.30481010365525	-0.22352	0.854658752958455	0.999996531268735	down	no	2.74350690841984	0.604791784975155	0	1.64479384518406	1.5201087446871	0.749527721094589	NC_029263.1	27681238	27682117	+	LOC107276501	--	--	--	--	--	--	880	XP_015650519.1	XP_015650519.1 uncharacterized protein LOC107276501 [Oryza sativa Japonica Group]	_	_	_	_	_	_	_	PF03087.11|DUF241|Arabidopsis protein of unknown function|XM_015795033.1|m.5559:64-254
LOC107276509	3.67316351783974	6.0434476874101	-0.716812	0.614092720108804	0.999996531268735	down	no	7.92979339114614	3.08969716237307	0	7.00072437538296	8.66222929442417	2.46738939242318	NC_029256.1	12126184	12127392	+	LOC107276509	--	--	--	--	--	--	1012	XP_015646314.1	XP_015646314.1 uncharacterized protein LOC107276509 [Oryza sativa Japonica Group]	_	_	_	_	_	_	_	_
LOC107276510	0.383553218759959	0.345319431391942	0.147442151644252	0.849698524886779	0.999996531268735	up	no	0.564468976797629	0.347666965233182	0.238523714249065	0.327857041640391	0.621203304105865	0.086897948429569	NC_029266.1	21273409	21277458	-	LOC107276510	--	GO:0006952|defense response	GO:0005634|nucleus; GO:0005789|endoplasmic reticulum membrane; GO:0005886|plasma membrane; GO:0016021|integral component of membrane; GO:0032541|cortical endoplasmic reticulum; GO:1990578|perinuclear endoplasmic reticulum membrane	GO:0004674|protein serine/threonine kinase activity; GO:0005524|ATP binding	ko:K13437|XA21	ko04626|Plant-pathogen interaction	3253	XP_015616297.1	XP_015616297.1 receptor kinase-like protein Xa21 [Oryza sativa Japonica Group]	sp|Q2R2D5|XA21_ORYSJ	sp|Q2R2D5|XA21_ORYSJ Receptor kinase-like protein Xa21 OS=Oryza sativa subsp. japonica GN=XA21 PE=1 SV=1	39947.LOC_Os11g36180.1	receptor kinase, putative	COG0515;COG4886	KOG0619;KOG1187	_	PF13855.3|LRR_8|Leucine rich repeat|XM_015760811.2|m.4485:140-179;PF13855.3|LRR_8|Leucine rich repeat|XM_015760811.2|m.4485:217-277;PF13855.3|LRR_8|Leucine rich repeat|XM_015760811.2|m.4485:564-621;PF00069.22|Pkinase|Protein kinase domain|XM_015760811.2|m.4485:729-941;PF07714.14|Pkinase_Tyr|Protein tyrosine kinase|XM_015760811.2|m.4485:729-942;PF12799.4|LRR_4|Leucine Rich repeats (2 copies)|XM_01…
LOC107276515	1.64742389084914	1.95237080959418	-0.243655	0.55510571136031	0.999996531268735	down	no	1.89896696235569	1.41872758396289	1.62457712622884	2.58296464052095	2.30557385156461	0.968573936696992	NC_029263.1	17451507	17455842	+	LOC107276515	--	--	--	--	--	--	3257	XP_015648879.1	XP_015648879.1 disease resistance protein RGA5-like isoform X1 [Oryza sativa Japonica Group]	_	_	39947.LOC_Os08g28570.1	resistance protein, putative, expressed	COG4886	KOG4658	_	PF00931.19|NB-ARC|NB-ARC domain|XM_015793393.2|m.3061:188-458
LOC107276522	0.900057646083385	1.26506819986729	-0.486545	0.536865843083705	0.999996531268735	down	no	1.74968757768101	0.760704843887669	0.189780516681475	1.04925573010429	1.93787473003416	0.808074139463427	NC_029261.1	26159609	26161632	-	LOC107276522	--	--	GO:0016021|integral component of membrane	GO:0004497|monooxygenase activity; GO:0005506|iron ion binding; GO:0016705|oxidoreductase activity, acting on paired donors, with incorporation or reduction of molecular oxygen; GO:0020037|heme binding	--	--	1924	XP_015643928.1	XP_015643928.1 premnaspirodiene oxygenase [Oryza sativa Japonica Group]	sp|A6YIH8|C7D55_HYOMU	sp|A6YIH8|C7D55_HYOMU Premnaspirodiene oxygenase OS=Hyoscyamus muticus GN=CYP71D55 PE=1 SV=1	39947.LOC_Os06g43520.1	cytochrome P450 71D7, putative, expressed	COG2124	KOG0156	_	PF00067.19|p450|Cytochrome P450|XM_015788442.2|m.6549:30-473
LOC107276523	1.91857733166932	2.32973746538874	-0.27881	0.649024990782513	0.999996531268735	down	no	1.87490888301769	2.58438594832742	1.29643716366284	0.859172091667178	1.99730600272437	4.13273430177467	NC_029260.1	29494492	29495836	+	LOC107276523	--	--	--	--	--	--	1197	XP_015640772.1	XP_015640772.1 inactive protein RESTRICTED TEV MOVEMENT 2 [Oryza sativa Japonica Group]	_	_	39947.LOC_Os05g51440.1	hsp20/alpha crystallin family protein, putative, expressed	_	KOG0710	_	PF00011.18|HSP20|Hsp20/alpha crystallin family|XM_015785286.2|m.878:33-117
LOC107276525	1.39890565912417	1.5634574679293	-0.159363	0.6148669088125	0.999996531268735	down	no	1.28062746573179	1.21977332252174	1.69631618911898	2.09513670123597	1.24114059832327	1.35409510422865	NC_029261.1	7186304	7188321	+	LOC107276525	--	GO:0016567|protein ubiquitination	GO:0005634|nucleus; GO:0005737|cytoplasm	GO:0004842|ubiquitin-protein transferase activity; GO:0070696|transmembrane receptor protein serine/threonine kinase binding	--	--	2018	XP_015640866.1	XP_015640866.1 U-box domain-containing protein 39 [Oryza sativa Japonica Group]	sp|Q9FJP6|PUB38_ARATH	sp|Q9FJP6|PUB38_ARATH U-box domain-containing protein 38 OS=Arabidopsis thaliana GN=PUB38 PE=1 SV=1	_	_	_	_	_	PF04564.12|U-box|U-box domain|XM_015785380.2|m.3149:12-82
LOC107276526	3.86691966754921	4.50178435445677	-0.218787	0.731241255024694	0.999996531268735	down	no	6.06068484246183	2.95511810537555	2.58495605481025	5.2450365114844	6.79538730243952	1.46492924944639	NC_029260.1	26201127	26202927	-	LOC107276526	--	GO:0008152|metabolic process	--	GO:0016758|transferase activity, transferring hexosyl groups	--	--	1801	XP_015638061.1	XP_015638061.1 UDP-glycosyltransferase 88F3 [Oryza sativa Japonica Group]	sp|D3UAG7|U88F3_PYRCO	sp|D3UAG7|U88F3_PYRCO UDP-glycosyltransferase 88F3 OS=Pyrus communis GN=UGT88F3 PE=2 SV=1	39947.LOC_Os05g45110.1	anthocyanidin 5,3-O-glucosyltransferase, putative, expressed	_	KOG1192	_	PF00201.15|UDPGT|UDP-glucoronosyl and UDP-glucosyl transferase|XM_015782575.2|m.14779:304-445
LOC107276530	0.763312176865977	0.816210562215622	-0.0954586	0.775617844211386	0.999996531268735	down	no	1.07862829204046	0.714084501003988	0.497223737553483	0.86651308999393	0.902819430741238	0.679299165911698	NC_029262.1	7109695	7112815	-	LOC107276530	--	GO:0007166|cell surface receptor signaling pathway	GO:0016021|integral component of membrane	GO:0004674|protein serine/threonine kinase activity; GO:0005509|calcium ion binding; GO:0005524|ATP binding; GO:0030247|polysaccharide binding	--	--	3121	XP_015645906.2	XP_015645906.2 proline-rich receptor-like protein kinase PERK3 [Oryza sativa Japonica Group]	sp|Q9LMN8|WAK3_ARATH	sp|Q9LMN8|WAK3_ARATH Wall-associated receptor kinase 3 OS=Arabidopsis thaliana GN=WAK3 PE=2 SV=2	39947.LOC_Os07g12480.1	receptor protein kinase, putative	COG0515	KOG1187	_	PF00069.22|Pkinase|Protein kinase domain|XM_015790420.2|m.10004:362-628;PF07714.14|Pkinase_Tyr|Protein tyrosine kinase|XM_015790420.2|m.10004:367-554
LOC107276534	0.912279513132359	0.576473123080703	0.653139057325059	0.0975017311341601	0.999996531268735	up	no	0.836164654609603	0.840677105481175	1.0599967793063	0.728496554956415	0.486024770130161	0.514898044155533	NC_029267.1	4698235	4699698	-	LOC107276534	--	--	--	--	--	--	1464	XP_015619443.1	XP_015619443.1 syntaxin-related protein KNOLLE [Oryza sativa Japonica Group]	_	_	_	_	_	_	_	PF00804.22|Syntaxin|Syntaxin|XM_015763957.2|m.7789:87-263
LOC107276535	7.46544209340965	11.1317885478835	-0.57575	0.548920361241338	0.999996531268735	down	no	2.88956849787193	7.38629117259743	12.1204666097596	8.32314815357097	1.05093453178251	24.021282958297	NC_029260.1	1845941	1848793	-	LOC107276535	--	--	GO:0009941|chloroplast envelope; GO:0016021|integral component of membrane	GO:0005381|iron ion transmembrane transporter activity	--	--	1977	XP_015638398.1	XP_015638398.1 solute carrier family 40 member 3, chloroplastic [Oryza sativa Japonica Group]	sp|B9FGV7|S40A3_ORYSJ	sp|B9FGV7|S40A3_ORYSJ Solute carrier family 40 member 3, chloroplastic OS=Oryza sativa subsp. japonica GN=Os05g0131500 PE=3 SV=1	39947.LOC_Os05g04120.1	ferroportin1 domain containing protein	_	KOG2601	_	PF06963.9|FPN1|Ferroportin1 (FPN1)|XM_015782912.2|m.9539:160-582
LOC107276538	1.93785626144012	1.50118545508397	0.366206499055744	0.538317235256316	0.999996531268735	up	no	1.75656897629887	1.76961050422568	2.2873893037958	0.557987117872773	2.23830707398602	1.70726217339312	NC_029265.1	11989536	11990832	+	LOC107276538	--	GO:0001666|response to hypoxia; GO:0040007|growth	GO:0005615|extracellular space; GO:0005794|Golgi apparatus; GO:0009505|plant-type cell wall; GO:0048046|apoplast	--	--	--	1297	XP_015613833.1	XP_015613833.1 protein EXORDIUM [Oryza sativa Japonica Group]	sp|Q9C6E4|EXOL1_ARATH	sp|Q9C6E4|EXOL1_ARATH Protein EXORDIUM-like 1 OS=Arabidopsis thaliana GN=EXL1 PE=2 SV=1	39947.LOC_Os10g22990.1	phi-1-like phosphate-induced protein, putative	_	_	NOG286399	PF04674.9|Phi_1|Phosphate-induced protein 1 conserved region|XM_015758347.2|m.12660:39-331
LOC107276539	0.995823975158801	0.856620265195584	0.214905969160823	0.721194285852657	0.999996531268735	up	no	1.24996056645567	1.03558683361275	0.701924525407983	0.771514623950197	1.46258088665366	0.335765284982894	NC_029266.1	28159866	28165741	+	LOC107276539	--	--	--	--	--	--	2666	XP_015615426.1	XP_015615426.1 wall-associated receptor kinase 3 [Oryza sativa Japonica Group]	_	_	39947.LOC_Os11g46880.1	protein kinase domain containing protein	COG0515	KOG1187	_	PF07714.14|Pkinase_Tyr|Protein tyrosine kinase|XM_015759940.2|m.6128:499-729;PF00069.22|Pkinase|Protein kinase domain|XM_015759940.2|m.6128:494-727;PF13947.3|GUB_WAK_bind|Wall-associated receptor kinase galacturonan-binding|XM_015759940.2|m.6128:48-154
LOC107276542	5.34518624425106	5.87011759405738	-0.134908	0.821657958188419	0.999996531268735	down	no	7.51421799387489	5.89190965070379	2.6294310881745	4.84721795711572	9.88692231959088	2.87621250546554	NC_029263.1	4709144	4711718	+	LOC107276542	--	--	--	--	--	--	1160	XP_015648907.1	XP_015648907.1 increased rDNA silencing protein 4 isoform X1 [Oryza sativa Japonica Group]	_	_	39947.LOC_Os08g08230.1	kinesin-like protein, identical, putative, expressed	_	_	NOG260049	_
LOC107276547	5.35239769599143	7.92139330750453	-0.564696	0.51958435201745	0.999996531268735	down	no	1.54893798889485	3.78801972084083	10.7202353782386	9.35305134665444	1.80290629035956	12.6082222854996	NC_029263.1	2202697	2204396	-	LOC107276547	--	--	--	--	--	--	1405	XP_015649476.2	XP_015649476.2 uncharacterized protein LOC107276547 [Oryza sativa Japonica Group]	sp|Q87JZ5|Y4103_VIBPA	sp|Q87JZ5|Y4103_VIBPA Macro domain-containing protein VPA0103 OS=Vibrio parahaemolyticus serotype O3:K6 (strain RIMD 2210633) GN=VPA0103 PE=4 SV=1	39947.LOC_Os08g04480.1	appr-1-p processing enzyme family protein, putative	COG2110	KOG2633	_	PF01661.18|Macro|Macro domain|XM_015793990.2|m.326:133-164
LOC107276549	16.8086798384412	11.0734477053302	0.601657740080006	0.268400405033472	0.999996531268735	up	no	26.630858705548	14.7654382453972	9.02974256437835	10.1402560045461	16.5679509624003	6.51213614904424	NC_029260.1	26022283	26025808	-	LOC107276549	--	GO:0010075|regulation of meristem growth; GO:0030154|cell differentiation; GO:0048229|gametophyte development; GO:0048437|floral organ development	GO:0005886|plasma membrane; GO:0016021|integral component of membrane	GO:0004674|protein serine/threonine kinase activity; GO:0005524|ATP binding; GO:0033612|receptor serine/threonine kinase binding; GO:0043621|protein self-association	--	--	3422	XP_015639322.2	XP_015639322.2 receptor-like protein kinase HSL1 [Oryza sativa Japonica Group]	sp|O49545|BAME1_ARATH	sp|O49545|BAME1_ARATH Leucine-rich repeat receptor-like serine/threonine-protein kinase BAM1 OS=Arabidopsis thaliana GN=BAM1 PE=1 SV=1	39947.LOC_Os05g44770.1	receptor-like protein kinase 5 precursor, putative, expressed	COG0515;COG4886	KOG0619;KOG1187	_	PF13855.3|LRR_8|Leucine rich repeat|XM_015783836.2|m.14707:179-238;PF07714.14|Pkinase_Tyr|Protein tyrosine kinase|XM_015783836.2|m.14707:734-956;PF00069.22|Pkinase|Protein kinase domain|XM_015783836.2|m.14707:733-1018;PF00560.30|LRR_1|Leucine Rich Repeat|XM_015783836.2|m.14707:325-347;PF08263.9|LRRNT_2|Leucine rich repeat N-terminal domain|XM_015783836.2|m.14707:64-100
LOC107276551	1.51583604379196	1.8668286380995	-0.298697	0.686603305193867	0.999996531268735	down	no	0.867243926073938	1.67698789724724	2.00327630805469	1.37810659938628	0.422028626020496	3.80035068889173	NC_029260.1	29208601	29210633	-	LOC107276551	--	GO:0006351|transcription, DNA-templated; GO:0010052|guard cell differentiation; GO:0010377|guard cell fate commitment; GO:0010444|guard mother cell differentiation; GO:0045597|positive regulation of cell differentiation; GO:0045893|positive regulation of transcription, DNA-templated; GO:0051782|negative regulation of cell division; GO:0061086|negative regulation of histone H3-K27 methylation	GO:0005634|nucleus	GO:0003677|DNA binding; GO:0003700|DNA-binding transcription factor activity; GO:0046983|protein dimerization activity	--	--	1686	XP_015638786.1	XP_015638786.1 transcription factor FAMA [Oryza sativa Japonica Group]	sp|Q56YJ8|FAMA_ARATH	sp|Q56YJ8|FAMA_ARATH Transcription factor FAMA OS=Arabidopsis thaliana GN=FAMA PE=1 SV=1	_	_	_	_	_	PF00010.23|HLH|Helix-loop-helix DNA-binding domain|XM_015783300.2|m.785:185-236
LOC107276553	0.894318343002108	0.713667958210028	0.321502832386604	0.559652938008517	0.999996531268735	up	no	1.06262591523304	1.01176625694802	0.608562856825263	0.46025371632782	1.20961844789995	0.471131710402313	NC_029264.1	22284199	22287033	-	LOC107276553	--	GO:0005975|carbohydrate metabolic process; GO:0006952|defense response; GO:0071555|cell wall organization	GO:0005576|extracellular region; GO:0005886|plasma membrane; GO:0009505|plant-type cell wall; GO:0031225|anchored component of membrane; GO:0046658|anchored component of plasma membrane	GO:0004553|hydrolase activity, hydrolyzing O-glycosyl compounds; GO:0030247|polysaccharide binding; GO:0042973|glucan endo-1,3-beta-D-glucosidase activity	--	--	2400	XP_015611825.1	XP_015611825.1 extensin-2 [Oryza sativa Japonica Group]	sp|Q9FJU9|E1313_ARATH	sp|Q9FJU9|E1313_ARATH Glucan endo-1,3-beta-glucosidase 13 OS=Arabidopsis thaliana GN=At5g56590 PE=1 SV=1	39947.LOC_Os09g38784.1	retrotransposon protein, putative, unclassified	_	_	NOG264503	PF07983.10|X8|X8 domain|XM_015756339.2|m.10649:467-537
LOC107276557	6.59662527407821	6.20143987828017	0.0889857784059593	0.946706695696353	0.999996531268735	up	no	3.84951274952346	4.80449427101278	11.1358688016984	6.24506871054373	1.81472858347728	10.5445223408195	NC_029262.1	909421	911049	-	LOC107276557	--	GO:0006473|protein acetylation; GO:0009640|photomorphogenesis; GO:0009723|response to ethylene; GO:0009734|auxin-activated signaling pathway; GO:0009826|unidimensional cell growth; GO:0040008|regulation of growth	--	GO:0008080|N-acetyltransferase activity; GO:0016747|transferase activity, transferring acyl groups other than amino-acyl groups	--	--	1537	XP_015645484.1	XP_015645484.1 probable N-acetyltransferase HLS1 [Oryza sativa Japonica Group]	sp|Q42381|HLS1_ARATH	sp|Q42381|HLS1_ARATH Probable N-acetyltransferase HLS1 OS=Arabidopsis thaliana GN=HLS1 PE=1 SV=1	39947.LOC_Os07g02540.1	HLS, putative, expressed	_	_	NOG283870	PF00583.22|Acetyltransf_1|Acetyltransferase (GNAT) family|XM_015789998.1|m.8410:80-160;PF08445.7|FR47|FR47-like protein|XM_015789998.1|m.8410:81-155
LOC107276563	11.4181718063614	11.6844035768921	-0.0332237	0.849301199505946	0.999996531268735	down	no	12.6311130662623	12.4753214018002	9.14808095102156	10.8711403132091	14.215497841728	9.96657257573914	NC_029257.1	34242565	34251054	+	LOC107276563	--	--	--	--	ko:K20823|NAA35,MAK10	--	2770	XP_015625145.1	XP_015625145.1 N-alpha-acetyltransferase 35, NatC auxiliary subunit isoform X2 [Oryza sativa Japonica Group]	_	_	39947.LOC_Os02g55950.1	ATMAK10, putative, expressed	_	KOG2343	_	PF04112.10|Mak10|Mak10 subunit, NatC N(alpha)-terminal acetyltransferase|XM_015769659.2|m.6295:123-266
LOC107276568	34.0579073209707	37.8764262983985	-0.153268	0.838270056212125	0.999996531268735	down	no	17.6292734364098	27.5581499432045	56.9862985832977	52.6849516862432	4.34753403699809	56.5967931719542	NC_029262.1	20295613	20298032	-	LOC107276568	--	GO:0009624|response to nematode; GO:0009643|photosynthetic acclimation; GO:0009744|response to sucrose; GO:0009749|response to glucose; GO:0010109|regulation of photosynthesis; GO:0015713|phosphoglycerate transmembrane transport; GO:0015714|phosphoenolpyruvate transport; GO:0015760|glucose-6-phosphate transport; GO:0015979|photosynthesis; GO:0035436|triose phosphate transmembrane transport; GO:00…	GO:0005774|vacuolar membrane; GO:0016021|integral component of membrane; GO:0031969|chloroplast membrane	GO:0005315|inorganic phosphate transmembrane transporter activity; GO:0015120|phosphoglycerate transmembrane transporter activity; GO:0015152|glucose-6-phosphate transmembrane transporter activity; GO:0071917|triose-phosphate transmembrane transporter activity	ko:K15283|SLC35E1	--	1545	XP_015646103.1	XP_015646103.1 glucose-6-phosphate/phosphate translocator 2, chloroplastic [Oryza sativa Japonica Group]	sp|Q94B38|GPT2_ARATH	sp|Q94B38|GPT2_ARATH Glucose-6-phosphate/phosphate translocator 2, chloroplastic OS=Arabidopsis thaliana GN=GPT2 PE=2 SV=2	39947.LOC_Os07g34006.1	transporter family protein, putative, expressed	_	KOG1441	_	PF03151.13|TPT|Triose-phosphate Transporter family|XM_015790617.1|m.12142:139-427
LOC107276572	40.0731436104844	45.6903305219496	-0.189209	0.809174108465791	0.999996531268735	down	no	20.5427307816553	32.1697757965508	67.5069242532472	62.3781465736098	5.10143631837046	69.5914086738684	NC_029262.1	20313831	20316256	-	LOC107276572	--	GO:0009624|response to nematode; GO:0009643|photosynthetic acclimation; GO:0009744|response to sucrose; GO:0009749|response to glucose; GO:0010109|regulation of photosynthesis; GO:0015713|phosphoglycerate transmembrane transport; GO:0015714|phosphoenolpyruvate transport; GO:0015760|glucose-6-phosphate transport; GO:0015979|photosynthesis; GO:0035436|triose phosphate transmembrane transport; GO:00…	GO:0005774|vacuolar membrane; GO:0016021|integral component of membrane; GO:0031969|chloroplast membrane	GO:0005315|inorganic phosphate transmembrane transporter activity; GO:0015120|phosphoglycerate transmembrane transporter activity; GO:0015152|glucose-6-phosphate transmembrane transporter activity; GO:0071917|triose-phosphate transmembrane transporter activity	--	--	1551	XP_015644655.1	XP_015644655.1 glucose-6-phosphate/phosphate translocator 2, chloroplastic, partial [Oryza sativa Japonica Group]	sp|Q94B38|GPT2_ARATH	sp|Q94B38|GPT2_ARATH Glucose-6-phosphate/phosphate translocator 2, chloroplastic OS=Arabidopsis thaliana GN=GPT2 PE=2 SV=2	39947.LOC_Os07g34006.1	transporter family protein, putative, expressed	_	KOG1441	_	PF03151.13|TPT|Triose-phosphate Transporter family|XM_015789169.1|m.12148:141-429
LOC107276578	0.322783820976998	0.236802795082315	0.431226562028238	0.502444771505736	0.999996531268735	up	no	0.431902668038049	0.146249112634441	0.390199682258504	0.279115506086309	0.132088568695072	0.299204310465563	NC_029266.1	24120081	24155109	-	LOC107276578	--	GO:0006511|ubiquitin-dependent protein catabolic process; GO:0016579|protein deubiquitination	--	GO:0008270|zinc ion binding; GO:0036459|thiol-dependent ubiquitinyl hydrolase activity	--	--	3502	EEE52481.1	EEE52481.1 hypothetical protein OsJ_34660 [Oryza sativa Japonica Group]	sp|Q9FPT5|UBP1_ARATH	sp|Q9FPT5|UBP1_ARATH Ubiquitin carboxyl-terminal hydrolase 1 OS=Arabidopsis thaliana GN=UBP1 PE=1 SV=2	_	_	_	_	_	PF04578.10|DUF594|Protein of unknown function, DUF594|LOC107276578-2|m.5187:364-417;PF13968.3|DUF4220|Domain of unknown function (DUF4220)|LOC107276578-2|m.5187:2-129;PF00443.26|UCH|Ubiquitin carboxyl-terminal hydrolase|LOC107276578-2|m.5187:488-781;PF13423.3|UCH_1|Ubiquitin carboxyl-terminal hydrolase|LOC107276578-2|m.5187:490-780;PF13968.3|DUF4220|Domain of unknown function (DUF4220)|LOC1072765…
LOC107276580	0.351573200043467	0.258963812537985	0.426875668652337	0.500721463307084	0.999996531268735	up	no	0.425178431885952	0.340753431124899	0.288787737119551	0.0803343594799782	0.355877323700248	0.34067975443373	NC_029258.1	4277184	4285183	+	LOC107276580	--	GO:0008361|regulation of cell size; GO:0009637|response to blue light; GO:0009639|response to red or far red light; GO:0009640|photomorphogenesis; GO:0009733|response to auxin; GO:0009734|auxin-activated signaling pathway; GO:0009926|auxin polar transport; GO:0009958|positive gravitropism; GO:0010218|response to far red light; GO:0010540|basipetal auxin transport; GO:0010541|acropetal auxin trans…	GO:0005886|plasma membrane; GO:0016021|integral component of membrane	GO:0005524|ATP binding; GO:0010329|auxin efflux transmembrane transporter activity; GO:0042626|ATPase-coupled transmembrane transporter activity	ko:K05658|ABCB1,CD243	ko02010|ABC transporters	6638	XP_025879974.1	XP_025879974.1 ABC transporter B family member 19 [Oryza sativa Japonica Group]	sp|Q9LJX0|AB19B_ARATH	sp|Q9LJX0|AB19B_ARATH ABC transporter B family member 19 OS=Arabidopsis thaliana GN=ABCB19 PE=1 SV=1	39947.LOC_Os03g08380.1	ABC transporter, ATP-binding protein, putative, expressed	COG1132	KOG0055	_	PF00664.20|ABC_membrane|ABC transporter transmembrane region|XM_026024189.1|m.8668:282-552;PF00664.20|ABC_membrane|ABC transporter transmembrane region|XM_026024189.1|m.8668:915-1185;PF00005.24|ABC_tran|ABC transporter|XM_026024189.1|m.8668:627-775;PF00005.24|ABC_tran|ABC transporter|XM_026024189.1|m.8668:1258-1405;PF09818.6|ABC_ATPase|Predicted ATPase of the ABC class|XM_026024189.1|m.8668:1349-…
LOC107276584	3.57855979970203	2.99528627411797	0.255902537882573	0.595789934910762	0.999996531268735	up	no	4.37787724455609	3.47033687938019	2.88746527516981	3.61453031461092	4.01179194054431	1.35953656719868	NC_029259.1	17108014	17110627	+	LOC107276584	--	--	GO:0009707|chloroplast outer membrane	GO:0003960|NADPH:quinone reductase activity	--	--	1726	BAH92619.1	BAH92619.1 Os04g0358000 [Oryza sativa Japonica Group]	sp|Q9AYU1|QR1_TRIVS	sp|Q9AYU1|QR1_TRIVS Quinone-oxidoreductase QR1, chloroplastic OS=Triphysaria versicolor PE=1 SV=1	_	_	_	_	_	PF13602.3|ADH_zinc_N_2|Zinc-binding dehydrogenase|XM_015780546.2|m.3725:175-304;PF08240.9|ADH_N|Alcohol dehydrogenase GroES-like domain|XM_015780546.2|m.3725:13-75;PF00107.23|ADH_zinc_N|Zinc-binding dehydrogenase|XM_015780546.2|m.3725:144-249
LOC107276587	4.34418644349986	3.2944282961178	0.398002493551819	0.494153488739186	0.999996531268735	up	no	5.85015557633672	4.67078285550072	2.51162089866214	2.81880179600105	5.54470338137714	1.5197797109752	NC_029266.1	26979984	26984697	-	LOC107276587	--	--	--	--	--	--	1581	EAY81763.1	EAY81763.1 hypothetical protein OsI_36934 [Oryza sativa Indica Group]	_	_	_	_	_	_	_	PF07887.8|Calmodulin_bind|Calmodulin binding protein-like|XM_015759639.2|m.5767:1-108
LOC107276588	0.548906453447178	0.480708078450094	0.187741810798732	0.787775683989634	0.999996531268735	up	no	0.629091096846822	0.728753489685252	0.28887477380946	0.574872855232681	0.706690427205421	0.160560952912181	NC_029261.1	3837152	3840605	-	LOC107276588	--	GO:0006412|translation	GO:0005840|ribosome	GO:0003735|structural constituent of ribosome; GO:0019843|rRNA binding	--	--	2054	EEC80123.1	EEC80123.1 hypothetical protein OsI_21884 [Oryza sativa Indica Group]	sp|A8F724|RS15_PSELT	sp|A8F724|RS15_PSELT 30S ribosomal protein S15 OS=Pseudothermotoga lettingae (strain ATCC BAA-301 / DSM 14385 / NBRC 107922 / TMO) GN=rpsO PE=3 SV=1	_	_	_	_	_	PF00312.19|Ribosomal_S15|Ribosomal protein S15|XM_015787995.2|m.2208:331-407
LOC107276589	0.528277705841736	0.598046270827676	-0.17583	0.775254253287556	0.999996531268735	down	no	0.762052745993892	0.463392857658129	0.359387513873187	0.715196150604437	0.879189665342177	0.199752996536414	NC_029261.1	3875208	3878258	-	LOC107276589	--	GO:0006412|translation	GO:0005840|ribosome	GO:0003735|structural constituent of ribosome; GO:0019843|rRNA binding	--	--	1651	EEC80123.1	EEC80123.1 hypothetical protein OsI_21884 [Oryza sativa Indica Group]	sp|A8F724|RS15_PSELT	sp|A8F724|RS15_PSELT 30S ribosomal protein S15 OS=Pseudothermotoga lettingae (strain ATCC BAA-301 / DSM 14385 / NBRC 107922 / TMO) GN=rpsO PE=3 SV=1	_	_	_	_	_	PF00312.19|Ribosomal_S15|Ribosomal protein S15|XM_015788035.2|m.2229:350-425
LOC107276591	0.281223943553038	0.150409009468161	0.86037380054158	0.155894035499204	0.999996531268735	up	no	0.384683868092698	0.336695634981703	0.122292327584713	0.102057060010481	0.194884502052073	0.15428546634193	NC_029258.1	31394192	31399450	+	LOC107276591	--	GO:0006351|transcription, DNA-templated; GO:0031347|regulation of defense response	GO:0005634|nucleus	GO:0003700|DNA-binding transcription factor activity; GO:0043565|sequence-specific DNA binding	--	--	3359	AAQ20911.1	AAQ20911.1 WRKY11 [Oryza sativa Japonica Group]	sp|Q93WU7|WRK58_ARATH	sp|Q93WU7|WRK58_ARATH Probable WRKY transcription factor 58 OS=Arabidopsis thaliana GN=WRKY58 PE=2 SV=2	_	_	_	_	_	PF03106.12|WRKY|WRKY DNA -binding domain|XM_015775479.2|m.15357:194-250;PF03106.12|WRKY|WRKY DNA -binding domain|XM_015775479.2|m.15357:340-397
LOC107276594	1.99591931916687	1.46612337146514	0.442450275909851	0.496762629561161	0.999996531268735	up	no	2.3471288550445	2.43951820082731	1.20111090162881	1.54463179321586	2.40659001967608	0.447148301503489	NC_029266.1	14117762	14121893	-	LOC107276594	--	--	--	--	--	--	2318	XP_015615742.1	XP_015615742.1 ankyrin repeat-containing protein At5g02620 [Oryza sativa Japonica Group]	_	_	39947.LOC_Os11g24780.1	expressed protein	COG0666	KOG0504	_	PF12796.4|Ank_2|Ankyrin repeats (3 copies)|XM_015760256.2|m.3377:23-127;PF12796.4|Ank_2|Ankyrin repeats (3 copies)|XM_015760256.2|m.3377:80-175;PF12796.4|Ank_2|Ankyrin repeats (3 copies)|XM_015760256.2|m.3377:223-313;PF12796.4|Ank_2|Ankyrin repeats (3 copies)|XM_015760256.2|m.3377:303-380;PF13637.3|Ank_4|Ankyrin repeats (many copies)|XM_015760256.2|m.3377:77-127;PF13637.3|Ank_4|Ankyrin repeats (m…
LOC107276596	1.48886872134214	0.596283760508753	1.30580894508974	0.0660431808310281	0.999996531268735	up	no	2.58116393931193	1.20758755745864	0.677854667255862	0.377128343867111	1.04891523987959	0.362807697779559	NC_029258.1	27208489	27210306	+	LOC107276596	--	--	--	GO:0050734|hydroxycinnamoyltransferase activity	--	--	1818	XP_015629740.1	XP_015629740.1 putrescine hydroxycinnamoyltransferase-like [Oryza sativa Japonica Group]	sp|Q7XXN4|PUHT_ORYSJ	sp|Q7XXN4|PUHT_ORYSJ Putrescine hydroxycinnamoyltransferase OS=Oryza sativa subsp. japonica GN=Os09g0544000 PE=1 SV=1	39947.LOC_Os03g47860.1	transferase family protein, putative	_	_	NOG269744	PF02458.12|Transferase|Transferase family|XM_015774254.2|m.14238:1-456
LOC107276598	71.0362230427897	100.992533241781	-0.507562	0.137394719346099	0.999996531268735	down	no	71.9775866070648	57.3573981165608	83.7736844047434	93.4302320705042	141.627535986432	67.9198316684066	NC_029262.1	20291745	20293893	+	LOC107276598	--	GO:0006412|translation	GO:0005840|ribosome	GO:0003735|structural constituent of ribosome	ko:K02929|RP-L44e,RPL44	ko03010|Ribosome	711	NP_001151192.1	NP_001151192.1 60S ribosomal protein L44 [Zea mays]	sp|Q96499|RL44_GOSHI	sp|Q96499|RL44_GOSHI 60S ribosomal protein L44 OS=Gossypium hirsutum GN=RPL44 PE=3 SV=3	_	_	_	_	_	PF00935.16|Ribosomal_L44|Ribosomal protein L44|XM_015790619.1|m.12141:19-94
LOC107276599	204.045447145702	219.86419349776	-0.107717	0.707717613214599	0.999996531268735	down	no	247.593332800515	213.429404737153	151.113603899438	195.860624111103	291.381242070446	172.350714311732	NC_029262.1	20309963	20312111	+	LOC107276599	--	GO:0006412|translation	GO:0005840|ribosome	GO:0003735|structural constituent of ribosome	ko:K02929|RP-L44e,RPL44	ko03010|Ribosome	711	NP_001151192.1	NP_001151192.1 60S ribosomal protein L44 [Zea mays]	sp|Q96499|RL44_GOSHI	sp|Q96499|RL44_GOSHI 60S ribosomal protein L44 OS=Gossypium hirsutum GN=RPL44 PE=3 SV=3	_	_	_	_	_	PF00935.16|Ribosomal_L44|Ribosomal protein L44|XM_015790625.1|m.12147:19-94
LOC107276608	0.745877236639467	0.721082415858631	0.0481178906070363	0.932459732338198	0.999996531268735	up	no	0.876163833564618	0.661799229808103	0.699668646545679	0.993867259767208	0.677657393781482	0.491722594027202	NC_029256.1	41183698	41187006	+	LOC107276608	--	GO:0009451|RNA modification; GO:0031425|chloroplast RNA processing	GO:0005739|mitochondrion; GO:0009507|chloroplast	GO:0003723|RNA binding; GO:0004519|endonuclease activity	--	--	3066	XP_015650298.1	XP_015650298.1 pentatricopeptide repeat-containing protein At4g19220, mitochondrial [Oryza sativa Japonica Group]	sp|O49680|PP324_ARATH	sp|O49680|PP324_ARATH Pentatricopeptide repeat-containing protein At4g19220, mitochondrial OS=Arabidopsis thaliana GN=PCMP-E2 PE=3 SV=2	39947.LOC_Os01g71180.1	pentatricopeptide repeat protein PPR1106-17, putative	_	KOG4197	_	PF01535.17|PPR|PPR repeat|XM_015794812.2|m.11259:201-226;PF01535.17|PPR|PPR repeat|XM_015794812.2|m.11259:232-260;PF01535.17|PPR|PPR repeat|XM_015794812.2|m.11259:334-363;PF01535.17|PPR|PPR repeat|XM_015794812.2|m.11259:435-465;PF01535.17|PPR|PPR repeat|XM_015794812.2|m.11259:538-564;PF01535.17|PPR|PPR repeat|XM_015794812.2|m.11259:641-667;PF01535.17|PPR|PPR repeat|XM_015794812.2|m.11259:740-769;…
LOC107276613	2.83890670510456	3.58767727665443	-0.336657	0.48529315214016	0.999996531268735	down	no	2.72811696289055	2.19215360456611	3.59644954785703	2.78307750610242	2.24268	5.73727727567287	NC_029261.1	2947539	2948336	+	LOC107276613	--	--	--	--	--	--	698	XP_015643058.1	XP_015643058.1 non-specific lipid-transfer protein [Oryza sativa Japonica Group]	_	_	_	_	_	_	_	PF00234.19|Tryp_alpha_amyl|Protease inhibitor/seed storage/LTP family|XM_015787572.2|m.1952:34-113;PF14368.3|LTP_2|Probable lipid transfer|XM_015787572.2|m.1952:15-111
LOC107276614	1.85570329189148	1.97407877950908	-0.0887497	0.884625034662802	0.999996531268735	down	no	2.84866206552772	1.67197728915089	1.04647052099582	1.46112290897721	3.5263282898629	0.934785139687129	NC_029256.1	25438856	25441432	-	LOC107276614	--	GO:0046274|lignin catabolic process	GO:0048046|apoplast	GO:0005507|copper ion binding; GO:0016722|oxidoreductase activity, oxidizing metal ions; GO:0052716|hydroquinone:oxygen oxidoreductase activity	ko:K05909|E1.10.3.2	--	2268	XP_015633503.1	XP_015633503.1 laccase-2 [Oryza sativa Japonica Group]	sp|Q8RYM9|LAC2_ORYSJ	sp|Q8RYM9|LAC2_ORYSJ Laccase-2 OS=Oryza sativa subsp. japonica GN=LAC2 PE=2 SV=1	39947.LOC_Os01g44330.1	laccase precursor protein, putative, expressed; Lignin degradation and detoxification of lig [...]	COG2132	KOG1263	_	PF07731.11|Cu-oxidase_2|Multicopper oxidase|XM_015778017.2|m.6499:413-545;PF00394.19|Cu-oxidase|Multicopper oxidase|XM_015778017.2|m.6499:164-311;PF07732.12|Cu-oxidase_3|Multicopper oxidase|XM_015778017.2|m.6499:37-148
LOC107276615	6.10306794979543	9.26094939694722	-0.60082	0.357008231487422	0.999996531268735	down	no	4.04496673342092	5.08282457585503	9.18141254011035	8.10424738948473	3.27556252816233	16.4030382731946	NC_029265.1	22934754	22935968	+	LOC107276615	--	--	--	--	--	--	1034	XP_015614075.1	XP_015614075.1 uncharacterized protein LOC107276615 [Oryza sativa Japonica Group]	_	_	_	_	_	_	_	_
LOC107276634	1.46692887743691	1.75685239451014	-0.258581	0.723486482161437	0.999996531268735	down	no	1.17255273405025	1.06045143819651	2.16778246006396	1.36301102809486	0.35183513353131	3.55571102190425	NC_029260.1	24236902	24239520	+	LOC107276634	--	--	--	--	--	--	1537	XP_015638704.2	XP_015638704.2 uncharacterized protein LOC107276634 [Oryza sativa Japonica Group]	_	_	_	_	_	_	_	_
LOC107276641	0.810513119079637	0.690330570621731	0.228490336043445	0.633392944766715	0.999996531268735	up	no	1.00149925190854	0.841921375770752	0.588118729559619	0.438218623223404	0.982338145610524	0.650434943031265	NC_029262.1	26933694	26940309	+	LOC107276641	--	--	--	--	--	--	2029	EEE67691.1	EEE67691.1 hypothetical protein OsJ_25351 [Oryza sativa Japonica Group]	_	_	_	_	_	_	_	PF00646.30|F-box|F-box domain|XR_001547152.2|m.13998:97-129
LOC107276649	1.0991380667574	1.09171029466183	0.00969406176699497	0.987425955250631	0.999996531268735	up	no	1.27859034445936	1.17158618031836	0.847237675494476	0.870213	0.812801824050136	1.59211572768035	NC_029261.1	17584442	17586545	+	LOC107276649	--	GO:0007165|signal transduction; GO:0009626|plant-type hypersensitive response	GO:0005886|plasma membrane; GO:0012505|endomembrane system; GO:0019897|extrinsic component of plasma membrane	GO:0000166|nucleotide binding; GO:0005524|ATP binding; GO:0043531|ADP binding	ko:K13457|RPM1,RPS3	ko04626|Plant-pathogen interaction	2101	XP_025882295.1	XP_025882295.1 LOW QUALITY PROTEIN: probable disease resistance RPP8-like protein 2 [Oryza sativa Japonica Group]	sp|Q39214|RPM1_ARATH	sp|Q39214|RPM1_ARATH Disease resistance protein RPM1 OS=Arabidopsis thaliana GN=RPM1 PE=1 SV=1	39947.LOC_Os06g30430.1	disease resistance protein RPM1, putative	_	KOG4658	_	PF00931.19|NB-ARC|NB-ARC domain|XM_026026510.1|m.4892:189-390
LOC107276654	2.70537663753785	2.94942665670401	-0.124165	0.427240645671314	0.999996531268735	down	no	2.75059737450115	2.6274952547577	2.7380372833547	3.23619933080103	2.69628178014359	2.91579885916741	NC_029265.1	5372327	5376631	-	LOC107276654	--	--	--	--	--	--	3684	BAT10106.1	BAT10106.1 Os10g0178101, partial [Oryza sativa Japonica Group]	_	_	_	_	_	_	_	_
LOC107276655	0.527132987152809	0.883467552600428	-0.734136	0.363692007520327	0.999996531268735	down	no	0.974272749247369	0.504559438588823	0.102566773622235	1.36952674986349	0.751514435575644	0.529361472362149	NC_029266.1	25159729	25161690	-	LOC107276655	--	GO:0010311|lateral root formation; GO:0046323|glucose import	GO:0005886|plasma membrane; GO:0016021|integral component of membrane	GO:0005351|carbohydrate:proton symporter activity; GO:0005354|galactose transmembrane transporter activity; GO:0005355|glucose transmembrane transporter activity; GO:0005365|myo-inositol transmembrane transporter activity; GO:0015145|monosaccharide transmembrane transporter activity; GO:0015148|D-xylose transmembrane transporter activity; GO:0015168|glycerol transmembrane transporter activity; GO…	--	--	1780	XP_015616639.1	XP_015616639.1 polyol transporter 5 [Oryza sativa Japonica Group]	sp|Q8VZ80|PLT5_ARATH	sp|Q8VZ80|PLT5_ARATH Polyol transporter 5 OS=Arabidopsis thaliana GN=PLT5 PE=1 SV=2	39947.LOC_Os11g41840.1	transporter family protein, putative	COG0477	KOG0254	_	PF00083.21|Sugar_tr|Sugar (and other) transporter|XM_015761153.2|m.5416:33-476;PF07690.13|MFS_1|Major Facilitator Superfamily|XM_015761153.2|m.5416:41-424
LOC107276660	0.550510028875105	1.20975083544212	-1.12177	0.292665904277024	0.999996531268735	down	no	1.4060737848822	0.168423028727258	0.077033273015856	1.70360170862502	1.36903949427246	0.556611303428893	NC_029257.1	9588904	9590196	-	LOC107276660	--	GO:0009664|plant-type cell wall organization	GO:0005576|extracellular region; GO:0005618|cell wall; GO:0016020|membrane	--	--	--	1185	XP_015624166.1	XP_015624166.1 expansin-A23 [Oryza sativa Japonica Group]	sp|Q4PR43|EXP23_ORYSJ	sp|Q4PR43|EXP23_ORYSJ Expansin-A23 OS=Oryza sativa subsp. japonica GN=EXPA23.1 PE=2 SV=2	39947.LOC_Os02g16809.1	expansin precursor, putative, expressed; May cause loosening and extension of plant cell wal [...]	_	_	NOG255997	PF01357.18|Pollen_allerg_1|Pollen allergen|XM_015768680.2|m.14923:178-255;PF03330.15|DPBB_1|Lytic transglycolase|XM_015768680.2|m.14923:79-166
LOC107276661	0.569159980670576	1.35584981680366	-1.23777	0.254689987771949	0.999996531268735	down	no	1.4622306017372	0.168281019428163	0.0769683208463654	2.15179384734295	1.31988919024892	0.595866412819114	NC_029257.1	9578301	9579594	+	LOC107276661	--	GO:0009664|plant-type cell wall organization	GO:0005576|extracellular region; GO:0005618|cell wall; GO:0016020|membrane	--	--	--	1186	XP_015624166.1	XP_015624166.1 expansin-A23 [Oryza sativa Japonica Group]	sp|Q4PR43|EXP23_ORYSJ	sp|Q4PR43|EXP23_ORYSJ Expansin-A23 OS=Oryza sativa subsp. japonica GN=EXPA23.1 PE=2 SV=2	39947.LOC_Os02g16809.1	expansin precursor, putative, expressed; May cause loosening and extension of plant cell wal [...]	_	_	NOG255997	PF01357.18|Pollen_allerg_1|Pollen allergen|XM_015768681.2|m.14920:178-255;PF03330.15|DPBB_1|Lytic transglycolase|XM_015768681.2|m.14920:79-166
LOC107276662	2.82263709486169	3.22473358262045	-0.191501	0.58996551275421	0.999996531268735	down	no	3.32299231237783	2.38256397245904	2.76235499974821	2.11493407721145	2.95520331524695	4.60406335540295	NC_029263.1	24167532	24169332	-	LOC107276662	--	GO:0008152|metabolic process	GO:0043231|intracellular membrane-bounded organelle	GO:0035251|UDP-glucosyltransferase activity; GO:0047893|flavonol 3-O-glucosyltransferase activity; GO:0080043|quercetin 3-O-glucosyltransferase activity; GO:0080044|quercetin 7-O-glucosyltransferase activity; GO:0080046|quercetin 4'-O-glucosyltransferase activity; GO:0102360|daphnetin 3-O-glucosyltransferase activity; GO:0102425|myricetin 3-O-glucosyltransferase activity	--	--	1801	XP_015648866.1	XP_015648866.1 flavonol 3-O-glucosyltransferase UGT89B1 [Oryza sativa Japonica Group]	sp|Q9C9B0|U89B1_ARATH	sp|Q9C9B0|U89B1_ARATH UDP-glycosyltransferase 89B1 OS=Arabidopsis thaliana GN=UGT89B1 PE=2 SV=2	39947.LOC_Os08g38160.1	cytokinin-O-glucosyltransferase, putative	_	KOG1192	_	PF00201.15|UDPGT|UDP-glucoronosyl and UDP-glucosyl transferase|XM_015793380.2|m.4471:299-453
LOC107276663	11.8297251881088	9.25260823741464	0.354145193838404	0.617367712359111	0.999996531268735	up	no	11.4462793970702	14.7178406995954	9.32505546766095	7.61799254611565	18.1103417213183	2.02949044480996	NC_029259.1	18720295	18722791	+	LOC107276663	--	--	--	--	--	--	1625	XP_015634338.1	XP_015634338.1 transcription factor FER-LIKE IRON DEFICIENCY-INDUCED TRANSCRIPTION FACTOR [Oryza sativa Japonica Group]	_	_	39947.LOC_Os04g31290.1	helix-loop-helix DNA-binding domain containing protein, expressed	_	_	NOG229748	PF00010.23|HLH|Helix-loop-helix DNA-binding domain|XM_015778852.2|m.3982:136-180
LOC107276664	1.79355667168699	2.22639599175796	-0.310331	0.756704612513284	0.999996531268735	down	no	3.76531288077106	1.44376986262866	0.171587271661258	1.66627314747574	4.09512578155987	0.917789046238272	NC_029256.1	32693208	32696754	+	LOC107276664	--	--	--	--	--	--	2926	XP_015630655.1	XP_015630655.1 uncharacterized protein LOC107276664 [Oryza sativa Japonica Group]	_	_	39947.LOC_Os01g56660.1	expressed protein	_	_	NOG238370	_
LOC107276672	0.655071410240575	0.848717709377172	-0.368675	0.408995461598728	0.999996531268735	down	no	0.854572331595943	0.563788952095483	0.546852947030299	1.07969794999009	1.03965555737954	0.426799620761885	NC_029264.1	12355695	12359860	+	LOC107276672	--	--	--	GO:0003677|DNA binding; GO:0008270|zinc ion binding	--	--	2970	XP_025875936.1	XP_025875936.1 uncharacterized protein LOC107276672 isoform X2 [Oryza sativa Japonica Group]	sp|P0C282|SAP18_ORYSJ	sp|P0C282|SAP18_ORYSJ Zinc finger A20 domain-containing stress-associated protein 18 OS=Oryza sativa subsp. japonica GN=SAP18 PE=2 SV=1	39947.LOC_Os09g20490.1	transporter, putative, expressed	COG0477	KOG1330	_	PF07690.13|MFS_1|Major Facilitator Superfamily|XM_026020151.1|m.7484:90-377;PF00083.21|Sugar_tr|Sugar (and other) transporter|XM_026020151.1|m.7484:94-183
LOC107276680	0.839579784341393	1.41545437566729	-0.746601	0.194054962853352	0.999996531268735	down	no	0.681840173293126	0.537896962704294	1.29900221702676	1.30580079218671	2.20918063690729	0.73138169790786	NC_029259.1	27341416	27344541	-	LOC107276680	--	--	--	--	--	--	1546	XP_015636080.1	XP_015636080.1 uncharacterized protein LOC107276680 [Oryza sativa Japonica Group]	_	_	_	_	_	_	_	_
LOC107276681	1.41381699517685	1.11909162155741	0.334601166818532	0.299394344683065	0.999996531268735	up	no	1.45198970990873	1.20923458450024	1.58022669112157	0.923126621283489	1.34671209704756	1.08743614634117	NC_029263.1	26189658	26192559	-	LOC107276681	--	--	--	--	--	--	1733	EAZ43407.1	EAZ43407.1 hypothetical protein OsJ_28012 [Oryza sativa Japonica Group]	_	_	_	_	_	_	_	PF13923.3|zf-C3HC4_2|Zinc finger, C3HC4 type (RING finger)|XM_015793413.2|m.5123:140-177;PF13639.3|zf-RING_2|Ring finger domain|XM_015793413.2|m.5123:139-178;PF00097.22|zf-C3HC4|Zinc finger, C3HC4 type (RING finger)|XM_015793413.2|m.5123:140-177;PF13920.3|zf-C3HC4_3|Zinc finger, C3HC4 type (RING finger)|XM_015793413.2|m.5123:139-180;PF13445.3|zf-RING_UBOX|RING-type zinc-finger|XM_015793413.2|m.51…
LOC107276682	0.332319910569916	0.416002906497699	-0.315518	0.319633791836303	0.999996531268735	down	no	0.431405899433077	0.286364936700968	0.279188895575704	0.465985044732946	0.419122040104995	0.362901634655157	NC_029257.1	23384269	23390632	+	LOC107276682	--	--	--	GO:0004722|protein serine/threonine phosphatase activity; GO:0046872|metal ion binding	--	--	4011	XP_015626204.1	XP_015626204.1 probable protein phosphatase 2C 17 isoform X1 [Oryza sativa Japonica Group]	sp|Q6K1U0|P2C17_ORYSJ	sp|Q6K1U0|P2C17_ORYSJ Probable protein phosphatase 2C 17 OS=Oryza sativa subsp. japonica GN=Os02g0599150 PE=2 SV=1	39947.LOC_Os02g38690.1	protein phosphatase 2C containing protein	COG0631	KOG0687;KOG0698	_	PF00481.18|PP2C|Protein phosphatase 2C|XM_015770723.2|m.2707:1-164
LOC107276688	0.749148584522177	0.373655194245642	0.984571997631638	0.204083373355128	0.999996531268735	up	no	1.33134154280694	0.758427284474832	0.157676926284758	0.500029450862036	0.360522473430498	0.260413658444392	NC_029258.1	31414200	31418541	-	LOC107276688	--	GO:0051924|regulation of calcium ion transport; GO:0080147|root hair cell development; GO:0097275|cellular ammonia homeostasis	GO:0009705|plant-type vacuole membrane; GO:0016021|integral component of membrane	GO:0004672|protein kinase activity; GO:0004674|protein serine/threonine kinase activity; GO:0005524|ATP binding	--	--	4342	XP_015628340.1	XP_015628340.1 probable receptor-like protein kinase At5g61350 [Oryza sativa Japonica Group]	sp|Q9FLJ8|Y5613_ARATH	sp|Q9FLJ8|Y5613_ARATH Probable receptor-like protein kinase At5g61350 OS=Arabidopsis thaliana GN=At5g61350 PE=2 SV=1	39947.LOC_Os03g55210.1	TKL_IRAK_CrRLK1L-1.1 - The CrRLK1L-1 subfamily has homology to the CrRLK1L homolog, expressed	COG0515	KOG1187	_	PF12819.4|Malectin_like|Carbohydrate-binding protein of the ER|XM_015772854.2|m.15367:95-453;PF07714.14|Pkinase_Tyr|Protein tyrosine kinase|XM_015772854.2|m.15367:577-772;PF00069.22|Pkinase|Protein kinase domain|XM_015772854.2|m.15367:574-777;PF11721.5|Malectin|Di-glucose binding within endoplasmic reticulum|XM_015772854.2|m.15367:274-407
LOC107276689	1.00128346155765	1.04094299337142	-0.055497	0.91025510477023	0.999996531268735	down	no	0.557148471411825	0.685665105059042	1.76103680820207	0.765020393108865	0.315905825219486	2.04190276178592	NC_029263.1	25856978	25858869	-	LOC107276689	--	GO:0009451|RNA modification; GO:0070134|positive regulation of mitochondrial translational initiation	GO:0005739|mitochondrion; GO:0009507|chloroplast	GO:0003723|RNA binding; GO:0004519|endonuclease activity	--	--	1892	XP_015650454.1	XP_015650454.1 pentatricopeptide repeat-containing protein At3g42630 [Oryza sativa Japonica Group]	sp|Q9M2A1|PP263_ARATH	sp|Q9M2A1|PP263_ARATH Pentatricopeptide repeat-containing protein At3g42630 OS=Arabidopsis thaliana GN=At3g42630 PE=2 SV=2	_	_	_	_	_	_
LOC107276694	3.05521602524243	4.33219200234445	-0.502435	0.730449592512188	0.999996531268735	down	no	7.68277460091485	1.48287347481244	0	7.91128911830652	3.74874302942948	1.33654385929734	NC_029259.1	14040457	14041709	+	LOC107276694	--	--	--	--	--	--	987	XP_015634527.1	XP_015634527.1 23 kDa jasmonate-induced protein [Oryza sativa Japonica Group]	_	_	39947.LOC_Os04g24319.1	jasmonate-induced protein, putative, expressed	_	_	NOG280869	_
LOC107276699	0.542160302346321	0.402207983239784	0.421714723012758	0.451840150750147	0.999996531268735	up	no	0.69155749740826	0.618923657060252	0.315999752570452	0.593352946041028	0.246314240924468	0.366956762753857	NC_029258.1	27143367	27145677	-	LOC107276699	--	--	--	--	--	--	2311	XP_015628695.1	XP_015628695.1 protein NUCLEAR FUSION DEFECTIVE 4 [Oryza sativa Japonica Group]	_	_	39947.LOC_Os03g47810.1	nodulin family protein, putative, expressed	_	_	NOG270150	PF06813.10|Nodulin-like|Nodulin-like|XM_015773209.2|m.14233:28-284
LOC107276702	11.9544639571205	11.6709966704725	0.0345923852600252	0.899724492753656	0.999996531268735	up	no	11.3028374504188	12.5516946760059	12.0088597449367	12.0190238204165	11.9656021834562	11.0283640075448	NC_029256.1	33482273	33484266	-	LOC107276702	--	--	GO:0005730|nucleolus	GO:0003723|RNA binding	ko:K11884|PNO1,DIM2	--	1068	XP_015632502.1	XP_015632502.1 RNA-binding protein pno1 [Oryza sativa Japonica Group]	sp|A7RP64|PNO1_NEMVE	sp|A7RP64|PNO1_NEMVE RNA-binding protein pno1 OS=Nematostella vectensis GN=pno1 PE=3 SV=1	_	_	_	_	_	PF00013.26|KH_1|KH domain|XM_015771415.2|m.8788:146-193
LOC107276704	0.752252449767281	0.485335697122255	0.621862287115486	0.575476921497403	0.999996531268735	up	no	1.8019535688845	0.394637402534539	0.0601663778828034	0.743120812565987	0.352674847172329	0.360211431628449	NC_029265.1	22990061	22994146	+	LOC107276704	--	--	--	--	--	--	3793	XP_015613747.1	XP_015613747.1 putative WEB family protein At1g65010, chloroplastic [Oryza sativa Japonica Group]	_	_	_	_	_	_	_	_
LOC107276705	0.464948280244804	0.904110406198944	-0.944598	0.12390349291663	0.999996531268735	down	no	0.710885629702938	0.405653026507726	0.278306184523748	1.29399699171825	0.966901403322359	0.451432823556223	NC_029256.1	2886944	2888539	-	LOC107276705	--	--	--	--	--	--	1148	XP_025878341.1	XP_025878341.1 WASH complex subunit 1 [Oryza sativa Japonica Group]	_	_	39947.LOC_Os01g06040.1	conserved hypothetical protein	_	_	NOG244142	PF05056.9|DUF674|Protein of unknown function (DUF674)|XM_026022556.1|m.1182:23-100;PF05056.9|DUF674|Protein of unknown function (DUF674)|XM_026022556.1|m.1182:181-286
LOC107276708	0.750939293484061	0.197324434715343	1.87589120369391	0.0776238686811419	0.999996531268735	up	no	0.457394706018832	0.690327287231441	1.10509588720191	0.351329402587962	0.240643901558067	0	NC_029261.1	20091951	20095150	+	LOC107276708	--	GO:0071555|cell wall organization	GO:0000139|Golgi membrane; GO:0016021|integral component of membrane	GO:0016757|transferase activity, transferring glycosyl groups	--	--	2602	XP_015642754.2	XP_015642754.2 uncharacterized protein LOC107276708 [Oryza sativa Japonica Group]	sp|A2YHR9|CSLCA_ORYSI	sp|A2YHR9|CSLCA_ORYSI Putative xyloglucan glycosyltransferase 10 OS=Oryza sativa subsp. indica GN=CSLC10 PE=3 SV=1	_	_	_	_	_	PF01661.18|Macro|Macro domain|XM_015787268.2|m.5267:107-138
LOC107276713	2.08263230139308	2.5877180035758	-0.311926	0.733109997507053	0.999996531268735	down	no	3.83744531143717	1.98121446802206	0.429237124720013	1.88061728215237	4.9963955804829	0.886141148092125	NC_029256.1	2966225	2967500	+	LOC107276713	--	--	GO:0048046|apoplast	GO:0016853|isomerase activity	--	--	1276	XP_015621587.1	XP_015621587.1 dirigent protein 25 [Oryza sativa Japonica Group]	sp|Q9LQQ0|DIR25_ARATH	sp|Q9LQQ0|DIR25_ARATH Dirigent protein 25 OS=Arabidopsis thaliana GN=DIR25 PE=2 SV=1	39947.LOC_Os01g06250.1	dirigent, putative	_	_	NOG274915	PF03018.11|Dirigent|Dirigent-like protein|XM_015766101.2|m.1200:229-344
LOC107276715	0.294106014938478	0.468988041045656	-0.655415	0.485108453672318	0.999996531268735	down	no	0.610569586653237	0.229720636558243	0.0420278216039546	0.491030827097694	0.720712974049366	0.195220321989909	NC_029261.1	5724682	5726951	+	LOC107276715	--	GO:0006486|protein glycosylation; GO:0042546|cell wall biogenesis; GO:0071555|cell wall organization	GO:0016021|integral component of membrane; GO:0032580|Golgi cisterna membrane	GO:0008107|galactoside 2-alpha-L-fucosyltransferase activity	ko:K13681|FUT	--	2172	XP_015642240.2	XP_015642240.2 fucosyltransferase 2 [Oryza sativa Japonica Group]	sp|Q9M5Q1|FUT1_PEA	sp|Q9M5Q1|FUT1_PEA Galactoside 2-alpha-L-fucosyltransferase OS=Pisum sativum GN=FT1 PE=2 SV=1	39947.LOC_Os06g10960.1	xyloglucan fucosyltransferase, putative	_	_	NOG222075	PF03254.10|XG_FTase|Xyloglucan fucosyltransferase|XM_015786754.2|m.2770:81-560
LOC107276716	6.9488990887346	9.10437893348097	-0.389285	0.0784893636126781	0.999996531268735	down	no	6.85565106601959	7.24286936038794	6.74817683979626	9.52249068264456	8.79861616119505	8.99202995660329	NC_029263.1	8416255	8416965	-	LOC107276716	--	--	--	--	--	--	372	BAT04480.1	BAT04480.1 Os08g0238700 [Oryza sativa Japonica Group]	_	_	_	_	_	_	_	_
LOC107276718	0.812160204216646	1.30592095958467	-0.678581	0.313953049540751	0.999996531268735	down	no	0.344693657247412	0.657515650669897	1.43427130473263	1.56375417190919	0.63472420867115	1.71928449817367	NC_029256.1	29943910	29948776	+	LOC107276718	--	GO:0042391|regulation of membrane potential	GO:0005887|integral component of plasma membrane	GO:0005249|voltage-gated potassium channel activity	--	--	1973	XP_025880146.1	XP_025880146.1 LOW QUALITY PROTEIN: potassium channel KAT6-like [Oryza sativa Japonica Group]	sp|A2ZX97|KAT6_ORYSJ	sp|A2ZX97|KAT6_ORYSJ Potassium channel KAT6 OS=Oryza sativa subsp. japonica GN=Os01g0718700 PE=3 SV=1	39947.LOC_Os01g52070.1	potassium channel AKT1, putative, expressed	_	KOG0498	_	PF11834.5|KHA|KHA, dimerisation domain of potassium ion channel|XM_026024361.1|m.7624:398-468;PF00520.28|Ion_trans|Ion transport protein|XM_026024361.1|m.7624:15-153;PF00027.26|cNMP_binding|Cyclic nucleotide-binding domain|XM_026024361.1|m.7624:246-327;PF07885.13|Ion_trans_2|Ion channel|XM_026024361.1|m.7624:69-149;PF00520.28|Ion_trans|Ion transport protein|XM_026024361.1|m.7625:32-88
LOC107276721	14.534621819765	10.0305554680565	0.53464669995378	0.375199003284304	0.999996531268735	up	no	13.6343	18.6467774857965	11.3227800765085	8.31386686523198	18.199	3.57878895401757	NC_029256.1	40875079	40876382	-	LOC107276721	--	--	--	--	--	--	1040	XP_015634986.1	XP_015634986.1 protein LURP-one-related 11 [Oryza sativa Japonica Group]	sp|Q9LUM1|LOR11_ARATH	sp|Q9LUM1|LOR11_ARATH Protein LURP-one-related 11 OS=Arabidopsis thaliana GN=At3g14260 PE=2 SV=1	39947.LOC_Os01g70590.1	DUF567 domain containing protein, putative, expressed	_	_	NOG294364	PF04525.9|LOR|LURP-one-related|XM_015779500.2|m.11130:59-239
LOC107276724	5.06300666574062	5.26729872747717	-0.0569586	0.786496768575198	0.999996531268735	down	no	6.35197218540448	4.72466466167822	4.11238315013915	5.36647681512594	6.19050237831486	4.24491698899071	NC_029264.1	22160347	22163831	-	LOC107276724	--	GO:0055114|oxidation-reduction process	GO:0005768|endosome; GO:0005794|Golgi apparatus; GO:0005802|trans-Golgi network; GO:0016021|integral component of membrane	GO:0046872|metal ion binding	--	--	3485	XP_015612553.1	XP_015612553.1 cytochrome b561, DM13 and DOMON domain-containing protein At5g54830 [Oryza sativa Japonica Group]	sp|Q9FFU6|B561A_ARATH	sp|Q9FFU6|B561A_ARATH Cytochrome b561, DM13 and DOMON domain-containing protein At5g54830 OS=Arabidopsis thaliana GN=At5g54830 PE=2 SV=1	39947.LOC_Os09g38520.1	DOMON domain containing protein, expressed	_	KOG4293;KOG4731	_	PF03351.14|DOMON|DOMON domain|XM_015757067.2|m.10585:268-409;PF03351.14|DOMON|DOMON domain|XM_015757067.2|m.10585:602-723;PF03188.13|Cytochrom_B561|Eukaryotic cytochrome b561|XM_015757067.2|m.10585:766-894;PF01578.17|Cytochrom_C_asm|Cytochrome C assembly protein|XM_015757067.2|m.10585:765-931
LOC107276725	10.6504470670747	14.2585623650342	-0.420572	0.474202167433637	0.999996531268735	down	no	6.91415262178296	8.14956930254021	16.887619276901	13.5219367693553	6.40386237123501	22.8498879545122	NC_029263.1	16872986	16873943	+	LOC107276725	--	--	--	--	--	--	600	XP_015650593.1	XP_015650593.1 uncharacterized protein LOC107276725 [Oryza sativa Japonica Group]	_	_	_	_	_	_	_	_
LOC107276726	0.86217024701514	0.60948144910419	0.493548695252528	0.588790776262485	0.999996531268735	up	no	1.85343850622621	0.556771836382707	0.176300398436503	0.621209692601705	0.9039309784862	0.303303676224665	NC_029256.1	30012219	30015190	+	LOC107276726	--	GO:0016042|lipid catabolic process	--	GO:0016787|hydrolase activity	--	--	2330	BAS74069.1	BAS74069.1 Os01g0719900 [Oryza sativa Japonica Group]	sp|Q680C0|GDL62_ARATH	sp|Q680C0|GDL62_ARATH GDSL esterase/lipase At4g10955 OS=Arabidopsis thaliana GN=At4g10955 PE=2 SV=1	_	_	_	_	_	PF01764.22|Lipase_3|Lipase (class 3)|XM_015792725.2|m.7642:110-191
LOC107276732	19.6294694428721	22.0135195122301	-0.165289	0.275648646012504	0.999996531268735	down	no	22.6308867618258	17.9111413242642	18.3463802425263	23.4399770649712	22.9345632433873	19.6660182283318	NC_029257.1	34619842	34624041	-	LOC107276732	--	GO:0006621|protein retention in ER lumen; GO:0010869|regulation of receptor biosynthetic process	GO:0005783|endoplasmic reticulum; GO:0005789|endoplasmic reticulum membrane	GO:0005102|signaling receptor binding	ko:K21437|--	--	2652	XP_015626638.1	XP_015626638.1 ankyrin repeat domain-containing protein 13C-B [Oryza sativa Japonica Group]	sp|Q7ZUV0|AN13C_DANRE	sp|Q7ZUV0|AN13C_DANRE Ankyrin repeat domain-containing protein 13C OS=Danio rerio GN=ankrd13c PE=2 SV=1	39947.LOC_Os02g56530.1	ankyrin repeat domain containing protein, expressed	_	KOG0522	_	PF11904.5|GPCR_chapero_1|GPCR-chaperone|XM_015771152.2|m.6417:184-588
LOC107276735	1.26066866900714	1.01940118816519	0.303782539091755	0.576577913748637	0.999996531268735	up	no	1.05417896837109	1.63937995768305	1.08844708096728	1.30196216010721	0.520363308738404	1.23587809564995	NC_029265.1	12881991	12885762	+	LOC107276735	--	--	--	--	--	--	1258	_	_	_	_	_	_	_	_	_	_
LOC107276742	1.29884942055191	1.3423508934009	-0.0471704	0.820198905303245	0.999996531268735	down	no	1.14572288773429	1.30478086876712	1.44604450515432	1.21635033109968	1.15220500295458	1.65849734614845	NC_029262.1	19839770	19850768	+	LOC107276742	--	--	--	--	--	--	3920	XP_015647475.1	XP_015647475.1 uncharacterized protein LOC107276742 isoform X1 [Oryza sativa Japonica Group]	_	_	_	_	_	_	_	_
LOC107276744	5.08289733872022	4.93014833816664	0.0439322737014156	0.882757632650405	0.999996531268735	up	no	4.97332109062958	5.86276220908613	4.41260871644495	4.86274933223793	4.88235857532598	5.04533710693602	NC_029257.1	13851919	13859361	-	LOC107276744	--	--	--	--	--	--	3349	XP_015624865.1	XP_015624865.1 uncharacterized protein LOC107276744 isoform X1 [Oryza sativa Japonica Group]	_	_	_	_	_	_	_	_
LOC107276746	1.59734627216468	1.80720035355799	-0.177037	0.811110764914998	0.999996531268735	down	no	0.678046446409914	0.928593568157267	3.18539880192685	1.51904138506793	0.567529621910713	3.33503005369534	NC_029265.1	1591023	1592703	+	LOC107276746	--	--	--	--	--	--	1003	BAT09714.1	BAT09714.1 Os10g0124900, partial [Oryza sativa Japonica Group]	_	_	_	_	_	_	_	_
LOC107276755	1.89508263391229	2.01934032994583	-0.0911573	0.74176014823956	0.999996531268735	down	no	1.68057431904099	1.71597669149697	2.2886968911989	1.82754871687118	1.51959536787363	2.71087690509267	NC_029267.1	26414159	26422339	+	LOC107276755	--	--	GO:0005886|plasma membrane; GO:0016021|integral component of membrane	GO:0004674|protein serine/threonine kinase activity; GO:0005524|ATP binding	--	--	5309	XP_015620319.1	XP_015620319.1 probable LRR receptor-like serine/threonine-protein kinase At3g47570 [Oryza sativa Japonica Group]	sp|C0LGP4|Y3475_ARATH	sp|C0LGP4|Y3475_ARATH Probable LRR receptor-like serine/threonine-protein kinase At3g47570 OS=Arabidopsis thaliana GN=At3g47570 PE=2 SV=1	39947.LOC_Os12g42520.1	receptor kinase, putative	COG0515;COG4886	KOG0619;KOG1187	_	PF13855.3|LRR_8|Leucine rich repeat|XR_003239987.1|m.11628:157-216;PF13855.3|LRR_8|Leucine rich repeat|XR_003239987.1|m.11628:429-489;PF13855.3|LRR_8|Leucine rich repeat|XR_003239987.1|m.11628:532-587;PF00069.22|Pkinase|Protein kinase domain|XR_003239987.1|m.11628:749-967;PF07714.14|Pkinase_Tyr|Protein tyrosine kinase|XR_003239987.1|m.11628:750-1031;PF00560.30|LRR_1|Leucine Rich Repeat|XR_0032399…
LOC107276766	0.0496848537286842	1.18647543813464	-4.32528	9.25022914360244e-08	4.90649363505313e-05	down	yes	0.121805478044623	0	0.0272490831414297	1.00057215531071	1.54627257255691	1.01258158653631	NC_029264.1	20363705	20365379	-	LOC107276766	--	GO:0006351|transcription, DNA-templated; GO:0006355|regulation of transcription, DNA-templated; GO:0007275|multicellular organism development	GO:0005634|nucleus	GO:0003677|DNA binding	--	--	1675	XP_015612634.1	XP_015612634.1 transcription factor PCF2-like [Oryza sativa Japonica Group]	sp|A2YXQ1|PCF2_ORYSI	sp|A2YXQ1|PCF2_ORYSI Transcription factor PCF2 OS=Oryza sativa subsp. indica GN=PCF2 PE=4 SV=1	_	_	_	_	_	PF03634.10|TCP|TCP family transcription factor|XM_015757148.2|m.9838:125-204
LOC107276771	17.9346930758354	36.203080954361	-1.01295	0.454617881404785	0.999996531268735	down	no	6.39323699881686	11.1008785914359	36.3099636372535	55.8145517332915	0.200669404504035	52.5940217252876	NC_029260.1	6333088	6333938	+	LOC107276771	--	--	--	--	--	--	851	XP_015638934.1	XP_015638934.1 lachrymatory-factor synthase [Oryza sativa Japonica Group]	_	_	39947.LOC_Os05g11210.1	lachrymatory factor synthase, putative, expressed	_	_	NOG250785	PF10604.6|Polyketide_cyc2|Polyketide cyclase / dehydrase and lipid transport|XM_015783448.2|m.10599:28-174
LOC107276772	0.393927060399302	0.614847909759348	-0.62941	0.283917815806848	0.999996531268735	down	no	0.588450445023981	0.452285574672396	0.141045161501529	0.517910494482522	0.686033875781253	0.64059935901427	NC_029263.1	138261	141005	+	LOC107276772	--	GO:0006351|transcription, DNA-templated; GO:0045892|negative regulation of transcription, DNA-templated	GO:0005634|nucleus	--	--	--	1618	XP_015650873.1	XP_015650873.1 transcription repressor OFP13 [Oryza sativa Japonica Group]	sp|Q9SVD5|OFP18_ARATH	sp|Q9SVD5|OFP18_ARATH Transcription repressor OFP18 OS=Arabidopsis thaliana GN=OFP18 PE=2 SV=1	39947.LOC_Os08g01190.1	ATOFP18/OFP18, putative, expressed	_	_	NOG248929	PF04844.10|Ovate|Transcriptional repressor, ovate|XM_015795387.2|m.14984:169-228
LOC107276773	0.749287947434797	1.05105071695998	-0.482775	0.167322541740445	0.999996531268735	down	no	0.728939214157541	0.963602206652188	0.555322421494663	1.1475539177231	1.1048249745661	0.900773258590749	NC_029262.1	23214376	23216101	+	LOC107276773	--	GO:0016925|protein sumoylation	GO:0005634|nucleus; GO:0005737|cytoplasm	--	--	--	1726	XP_025882647.1	XP_025882647.1 small ubiquitin-related modifier 1 [Oryza sativa Japonica Group]	sp|Q9FLP6|SUMO2_ARATH	sp|Q9FLP6|SUMO2_ARATH Small ubiquitin-related modifier 2 OS=Arabidopsis thaliana GN=SUMO2 PE=1 SV=1	_	_	_	_	_	PF11976.5|Rad60-SLD|Ubiquitin-2 like Rad60 SUMO-like|XM_026026862.1|m.12852:40-107
LOC107276777	0.565985836151981	0.742429651209816	-0.385523	0.66169041413083	0.999996531268735	down	no	0.967936477241974	0.391093697586038	0.338927333627931	0.824968252209306	1.28570394141957	0.116616760000573	NC_029256.1	20486208	20488819	+	LOC107276777	--	GO:0005975|carbohydrate metabolic process; GO:0071555|cell wall organization	GO:0005576|extracellular region; GO:0005618|cell wall	GO:0004650|polygalacturonase activity	--	--	1616	XP_015643926.1	XP_015643926.1 polygalacturonase At1g48100 [Oryza sativa Japonica Group]	sp|Q949Z1|PGLR4_ARATH	sp|Q949Z1|PGLR4_ARATH Polygalacturonase At1g48100 OS=Arabidopsis thaliana GN=At1g48100 PE=2 SV=1	_	_	_	_	_	PF00295.14|Glyco_hydro_28|Glycosyl hydrolases family 28|XM_015788440.2|m.5389:69-384;PF13229.3|Beta_helix|Right handed beta helix region|XM_015788440.2|m.5389:157-269;PF12708.4|Pectate_lyase_3|Pectate lyase superfamily protein|XM_015788440.2|m.5389:37-271
LOC107276788	0.831154326354479	1.25590817236759	-0.58973	0.130512437717984	0.999996531268735	down	no	1.1271245179226	0.816195542788253	0.550142918352584	1.2297663386971	1.60502409840108	0.93293408000458	NC_029260.1	758646	764837	-	LOC107276788	--	GO:0046856|phosphatidylinositol dephosphorylation	--	GO:0016787|hydrolase activity	--	--	2323	XP_015638452.1	XP_015638452.1 type I inositol polyphosphate 5-phosphatase 8 [Oryza sativa Japonica Group]	sp|Q0WT19|IP5P8_ARATH	sp|Q0WT19|IP5P8_ARATH Type I inositol polyphosphate 5-phosphatase 8 OS=Arabidopsis thaliana GN=IP5P8 PE=2 SV=1	_	_	_	_	_	PF03372.20|Exo_endo_phos|Endonuclease/Exonuclease/phosphatase family|XM_015782967.2|m.9207:103-482
LOC107276789	0.532321746539057	0.775800168020568	-0.535013	0.317472815940303	0.999996531268735	down	no	0.251416113031107	0.691709643167056	0.653839483419009	0.598455976358438	0.683920401117725	1.04502412658554	NC_029261.1	23203940	23206103	-	LOC107276789	--	GO:0006952|defense response; GO:0008152|metabolic process; GO:0051707|response to other organism	GO:0043231|intracellular membrane-bounded organelle	GO:0035251|UDP-glucosyltransferase activity; GO:0047893|flavonol 3-O-glucosyltransferase activity; GO:0080043|quercetin 3-O-glucosyltransferase activity; GO:0080044|quercetin 7-O-glucosyltransferase activity; GO:0102360|daphnetin 3-O-glucosyltransferase activity; GO:0102425|myricetin 3-O-glucosyltransferase activity	--	--	2164	XP_015642484.1	XP_015642484.1 UDP-glycosyltransferase 73B5 [Oryza sativa Japonica Group]	sp|Q9ZQG4|U73B5_ARATH	sp|Q9ZQG4|U73B5_ARATH UDP-glycosyltransferase 73B5 OS=Arabidopsis thaliana GN=UGT73B5 PE=2 SV=1	39947.LOC_Os06g39080.1	UDP-glucoronosyl and UDP-glucosyl transferase domain containing protein, expressed	_	KOG1192	_	PF00201.15|UDPGT|UDP-glucoronosyl and UDP-glucosyl transferase|XM_015786998.2|m.5761:295-438
LOC107276791	0.305811091728949	0.284635640322239	0.100129886389374	0.844833599894149	0.999996531268735	up	no	0.427968331993168	0.228353877622198	0.26111106557148	0.250591860069594	0.333788910781382	0.26952615011574	NC_029256.1	26168144	26171740	+	LOC107276791	--	GO:0006468|protein phosphorylation	GO:0005886|plasma membrane; GO:0016021|integral component of membrane	GO:0004674|protein serine/threonine kinase activity; GO:0005524|ATP binding	--	--	3496	XP_015635196.1	XP_015635196.1 probable receptor-like protein kinase At5g20050 [Oryza sativa Japonica Group]	sp|Q94C25|Y5005_ARATH	sp|Q94C25|Y5005_ARATH Probable receptor-like protein kinase At5g20050 OS=Arabidopsis thaliana GN=At5g20050 PE=2 SV=1	39947.LOC_Os01g46030.1	receptor-like protein kinase, putative	COG0515	KOG1187	_	PF00069.22|Pkinase|Protein kinase domain|XM_015779710.2|m.6684:209-399;PF07714.14|Pkinase_Tyr|Protein tyrosine kinase|XM_015779710.2|m.6684:207-393
LOC107276793	5.41789947320811	3.4741194322114	0.639599922774134	0.214297435275432	0.999996531268735	up	no	6.22561332228072	5.75906207185297	4.26902302549065	3.10783775513176	5.72064211825084	1.59387842325161	NC_029258.1	14667384	14668579	-	LOC107276793	--	--	--	--	--	--	1005	XP_015630086.1	XP_015630086.1 heavy metal-associated isoprenylated plant protein 43 [Oryza sativa Japonica Group]	_	_	39947.LOC_Os03g25610.1	heavy metal-associated domain containing protein, expressed	_	_	NOG228117	PF00403.23|HMA|Heavy-metal-associated domain|XM_015774600.2|m.11766:15-62
LOC107276806	0.654041867931314	0.586840056148393	0.153929843107059	0.740765014207192	0.999996531268735	up	no	0.819553729539941	0.772553923401655	0.370017950852345	0.450670023543213	0.74209720730058	0.567752937601385	NC_029259.1	18489792	18494355	+	LOC107276806	--	--	--	--	--	--	4564	XP_015633643.1	XP_015633643.1 putative disease resistance protein RGA4 [Oryza sativa Japonica Group]	_	_	_	_	_	_	_	PF00931.19|NB-ARC|NB-ARC domain|XM_015778157.2|m.3910:214-480
LOC107276810	2.85359204282317	1.00203733294507	1.50056346549237	0.0231261530312853	0.999996531268735	up	no	4.27941865182284	3.39423960955444	0.88711786709222	1.2215439942751	1.18935787480015	0.595210129759968	NC_029258.1	1935487	1937634	+	LOC107276810	--	--	GO:0005829|cytosol; GO:0005875|microtubule associated complex; GO:0005886|plasma membrane	--	--	--	2058	XP_015630031.1	XP_015630031.1 uncharacterized protein LOC107276810 [Oryza sativa Japonica Group]	sp|Q8L4D8|IQD31_ARATH	sp|Q8L4D8|IQD31_ARATH Protein IQ-DOMAIN 31 OS=Arabidopsis thaliana GN=IQD31 PE=1 SV=1	39947.LOC_Os03g04210.1	IQ calmodulin-binding motif family protein, putative, expressed	_	_	NOG276645	PF00612.24|IQ|IQ calmodulin-binding motif|XM_015774545.2|m.7695:230-248
LOC107276814	4.39804653887137	4.78635988955186	-0.1218	0.595877954110854	0.999996531268735	down	no	4.22702021529164	3.62958605762023	5.33753334370223	4.6472560421746	4.24565461076354	5.46616901571744	NC_029258.1	6339728	6352894	+	LOC107276814	--	--	--	--	--	--	2172	XP_025880000.1	XP_025880000.1 LOW QUALITY PROTEIN: uncharacterized protein LOC107276814 [Oryza sativa Japonica Group]	_	_	39947.LOC_Os03g12090.1	expressed protein	COG0265	_	_	PF13365.3|Trypsin_2|Trypsin-like peptidase domain|XM_026024215.1|m.9495:216-368
LOC107276819	1.71915683354115	2.54125549033938	-0.561139	0.569167978743734	0.999996531268735	down	no	0.740737177244238	1.49022883309743	2.92650449028178	2.28571087491345	0.187170476210915	5.15088511989376	NC_029265.1	836264	839267	+	LOC107276819	--	GO:0015031|protein transport; GO:0015833|peptide transport; GO:0042938|dipeptide transport; GO:0042939|tripeptide transport	GO:0000325|plant-type vacuole; GO:0005773|vacuole; GO:0005774|vacuolar membrane; GO:0005794|Golgi apparatus; GO:0009705|plant-type vacuole membrane; GO:0016021|integral component of membrane	GO:0015334|high-affinity oligopeptide transmembrane transporter activity; GO:0042937|tripeptide transmembrane transporter activity; GO:0071916|dipeptide transmembrane transporter activity; GO:1904680|peptide transmembrane transporter activity	--	--	2433	XP_015613875.1	XP_015613875.1 protein NRT1/ PTR FAMILY 8.3 [Oryza sativa Japonica Group]	sp|P46032|PTR2_ARATH	sp|P46032|PTR2_ARATH Protein NRT1/ PTR FAMILY 8.3 OS=Arabidopsis thaliana GN=NPF8.3 PE=1 SV=1	39947.LOC_Os10g02340.1	peptide transporter PTR2, putative, expressed	COG3104	KOG1237	_	PF00854.18|PTR2|POT family|XM_015758389.2|m.10999:108-506
LOC107276822	0.585835609678347	0.408338415169628	0.51024386394589	0.409862998479861	0.999996531268735	up	no	0.287876983469837	0.619537808855348	0.850092036709857	0.425658235729455	0.240955050277872	0.558401959501556	NC_029267.1	7195170	7199456	+	LOC107276822	--	--	--	--	--	--	1834	XP_015621186.2	XP_015621186.2 uncharacterized protein LOC4326258 isoform X2 [Oryza sativa Japonica Group]	_	_	_	_	_	_	_	PF13952.3|DUF4216|Domain of unknown function (DUF4216)|XR_003239851.1|m.8169:203-272;PF13960.3|DUF4218|Domain of unknown function (DUF4218)|XR_003239851.1|m.8169:1-42
LOC107276823	0.4300867928242	0.266979035732687	0.668011292286707	0.327224845032039	0.999996531268735	up	no	0.282746851843189	0.727867574915394	0.279645951714016	0.200034815215291	0.435954647202967	0.164947644779803	NC_029256.1	3673333	3681106	-	LOC107276823	--	GO:0051131|chaperone-mediated protein complex assembly	GO:0005634|nucleus; GO:0005737|cytoplasm	GO:0051879|Hsp90 protein binding; GO:0070678|preprotein binding	--	--	2035	XP_025878891.1	XP_025878891.1 serine/threonine-protein phosphatase 6 regulatory ankyrin repeat subunit C isoform X1 [Oryza sativa Japonica Group]	sp|F8RP11|HSOP_WHEAT	sp|F8RP11|HSOP_WHEAT Hsp70-Hsp90 organizing protein OS=Triticum aestivum GN=HOP PE=1 SV=1	_	_	_	_	_	PF12796.4|Ank_2|Ankyrin repeats (3 copies)|XR_003240751.1|m.1472:78-143;PF12796.4|Ank_2|Ankyrin repeats (3 copies)|XR_003240751.1|m.1472:145-209;PF12796.4|Ank_2|Ankyrin repeats (3 copies)|XR_003240751.1|m.1472:224-301;PF13637.3|Ank_4|Ankyrin repeats (many copies)|XR_003240751.1|m.1472:82-135;PF13637.3|Ank_4|Ankyrin repeats (many copies)|XR_003240751.1|m.1472:122-169;PF13637.3|Ank_4|Ankyrin repeat…
LOC107276828	1.46483598227488	3.30710120696598	-1.16937	0.0486643511356572	0.999996531268735	down	no	1.26757321492952	1.53648480218567	1.59044992970946	6.14254666400735	2.09887079338154	1.67988616350906	NC_029260.1	16868126	16871018	+	LOC107276828	--	--	--	--	--	--	1234	XP_015638194.1	XP_015638194.1 glycine-rich cell wall structural protein 2-like [Oryza sativa Japonica Group]	_	_	_	_	_	_	_	_
LOC107276830	0.934098885637503	0.849683470525039	0.135132409179916	0.865525730201324	0.999996531268735	up	no	1.63373103500736	0.846081771726901	0.322483850178248	1.23796864268012	0.911629541516681	0.399452227378315	NC_029257.1	30346361	30348566	-	LOC107276830	--	GO:0071554|cell wall organization or biogenesis	GO:0005794|Golgi apparatus; GO:0016021|integral component of membrane	GO:0016413|O-acetyltransferase activity	--	--	2123	XP_015626540.1	XP_015626540.1 protein trichome birefringence-like 19 [Oryza sativa Japonica Group]	sp|Q9M896|TBL20_ARATH	sp|Q9M896|TBL20_ARATH Protein trichome birefringence-like 20 OS=Arabidopsis thaliana GN=TBL20 PE=2 SV=2	_	_	_	_	_	PF13839.3|PC-Esterase|GDSL/SGNH-like Acyl-Esterase family found in Pmr5 and Cas1p|XM_015771054.2|m.4781:120-411;PF14416.3|PMR5N|PMR5 N terminal Domain|XM_015771054.2|m.4781:66-119
LOC107276832	0.570623831576481	0.583625274378923	-0.0319487	0.92754784762282	0.999996531268735	down	no	0.743554773752397	0.603179006881888	0.365137714095158	0.650068697268535	0.774155806655965	0.32665131921227	NC_029266.1	27029535	27032208	+	LOC107276832	--	--	--	--	--	--	1875	XP_015616173.1	XP_015616173.1 uncharacterized protein LOC107276832 isoform X1 [Oryza sativa Japonica Group]	_	_	_	_	_	_	_	_
LOC107276835	0.354632825256216	0.328790228011837	0.106052180121051	0.891859107194799	0.999996531268735	up	no	0.653086349951162	0.191659368478042	0.219152757339443	0.280431863893502	0.464642169487815	0.241296650654194	NC_029264.1	15573508	15580350	-	LOC107276835	--	GO:0006816|calcium ion transport; GO:0019722|calcium-mediated signaling; GO:0071230|cellular response to amino acid stimulus	GO:0005622|intracellular; GO:0005886|plasma membrane; GO:0016021|integral component of membrane	GO:0004970|ionotropic glutamate receptor activity; GO:0005262|calcium channel activity; GO:0008066|glutamate receptor activity	ko:K05387|GRIP	--	3124	XP_015612148.1	XP_015612148.1 glutamate receptor 2.8 [Oryza sativa Japonica Group]	sp|Q9C5V5|GLR28_ARATH	sp|Q9C5V5|GLR28_ARATH Glutamate receptor 2.8 OS=Arabidopsis thaliana GN=GLR2.8 PE=2 SV=2	_	_	_	_	_	PF01094.25|ANF_receptor|Receptor family ligand binding region|XM_015756662.1|m.8164:57-408;PF13458.3|Peripla_BP_6|Periplasmic binding protein|XM_015756662.1|m.8164:50-357;PF00060.23|Lig_chan|Ligand-gated ion channel|XM_015756662.1|m.8164:596-843;PF00497.17|SBP_bac_3|Bacterial extracellular solute-binding proteins, family 3|XM_015756662.1|m.8164:493-811;PF10613.6|Lig_chan-Glu_bd|Ligated ion channe…
LOC107276837	1.37580157622508	1.19458316753263	0.202186697881664	0.571268594604783	0.999996531268735	up	no	1.2039361265106	1.75956809095511	1.16390051120954	1.22016318968343	1.52954914381447	0.834037169099985	NC_029262.1	16941700	16946897	-	LOC107276837	--	GO:0009451|RNA modification	GO:0043231|intracellular membrane-bounded organelle	GO:0003723|RNA binding; GO:0004519|endonuclease activity	--	--	4745	XP_015644749.1	XP_015644749.1 pentatricopeptide repeat-containing protein At1g73710 [Oryza sativa Japonica Group]	sp|Q9C9U0|PP118_ARATH	sp|Q9C9U0|PP118_ARATH Pentatricopeptide repeat-containing protein At1g73710 OS=Arabidopsis thaliana GN=At1g73710 PE=2 SV=1	39947.LOC_Os07g28900.1	PPR repeat domain containing protein, putative, expressed	_	KOG4197	_	PF13041.3|PPR_2|PPR repeat family|XM_015789263.2|m.11374:287-329;PF13041.3|PPR_2|PPR repeat family|XM_015789263.2|m.11374:320-366;PF13041.3|PPR_2|PPR repeat family|XM_015789263.2|m.11374:566-610;PF13041.3|PPR_2|PPR repeat family|XM_015789263.2|m.11374:597-644;PF13041.3|PPR_2|PPR repeat family|XM_015789263.2|m.11374:738-780;PF13041.3|PPR_2|PPR repeat family|XM_015789263.2|m.11374:840-879;PF01535.1…
LOC107276838	2.19673137486616	0.936042762738854	1.22193371880296	0.0671038387044303	0.999996531268735	up	no	2.0174719493543	3.20188265285345	1.37083952239073	0.778303029699161	1.71666533284378	0.31315992567362	NC_029261.1	4331223	4335392	-	LOC107276838	--	--	GO:0005886|plasma membrane; GO:0016021|integral component of membrane	GO:0004674|protein serine/threonine kinase activity; GO:0005524|ATP binding	--	--	4062	XP_015642937.1	XP_015642937.1 putative leucine-rich repeat receptor-like serine/threonine-protein kinase At2g24130 [Oryza sativa Japonica Group]	sp|Q9ZUI0|Y2241_ARATH	sp|Q9ZUI0|Y2241_ARATH Putative leucine-rich repeat receptor-like serine/threonine-protein kinase At2g24130 OS=Arabidopsis thaliana GN=At2g24130 PE=3 SV=1	39947.LOC_Os06g08690.1	leucine-rich repeat receptor protein kinase EXS precursor, putative, expressed	COG0515;COG4886	KOG0619;KOG1187	_	PF13855.3|LRR_8|Leucine rich repeat|XM_015787451.2|m.2354:188-228;PF13855.3|LRR_8|Leucine rich repeat|XM_015787451.2|m.2354:239-300;PF13855.3|LRR_8|Leucine rich repeat|XM_015787451.2|m.2354:345-406;PF13855.3|LRR_8|Leucine rich repeat|XM_015787451.2|m.2354:419-479;PF13855.3|LRR_8|Leucine rich repeat|XM_015787451.2|m.2354:468-527;PF13855.3|LRR_8|Leucine rich repeat|XM_015787451.2|m.2354:493-551;PF1…
LOC107276840	4.29589169550731	4.19879347218519	0.0329053148143519	0.99944257325795	0.999996531268735	up	no	2.67415793237453	4.13040747189158	6.08310968225583	3.90989683658254	1.86131393424417	6.82516964572887	NC_029256.1	4978859	4980223	-	LOC107276840	--	--	--	--	--	--	1208	XP_015634748.1	XP_015634748.1 heavy metal-associated isoprenylated plant protein 9 [Oryza sativa Japonica Group]	_	_	39947.LOC_Os01g09660.1	conserved hypothetical protein	_	_	NOG227080	PF00403.23|HMA|Heavy-metal-associated domain|XM_015779262.2|m.1886:115-162
LOC107276847	6.97658368430241	5.7436600947741	0.280107181254408	0.600667588351621	0.999996531268735	up	no	7.90991326029345	7.65355975676523	5.36627803584856	6.26004444371071	8.70759766168772	2.26333817892388	NC_029257.1	21234549	21236206	-	LOC107276847	--	--	--	--	ko:K18172|CMC2	--	789	BAS79246.1	BAS79246.1 Os02g0560450, partial [Oryza sativa Japonica Group]	_	_	_	_	_	_	_	_
LOC107276849	0.453836666949733	0.412352425072828	0.135169536840793	0.892958863436383	0.999996531268735	up	no	1.00879137548367	0.227728536104292	0.124990089261236	0.312925298562487	0.558580215960455	0.365551760695542	NC_029262.1	20942851	20946422	+	LOC107276849	--	GO:0006468|protein phosphorylation	GO:0005886|plasma membrane; GO:0016021|integral component of membrane	GO:0004674|protein serine/threonine kinase activity; GO:0005524|ATP binding	--	--	2191	XP_015647429.1	XP_015647429.1 cysteine-rich receptor-like protein kinase 15 [Oryza sativa Japonica Group]	sp|Q8W4G6|CRK15_ARATH	sp|Q8W4G6|CRK15_ARATH Cysteine-rich receptor-like protein kinase 15 OS=Arabidopsis thaliana GN=CRK15 PE=2 SV=2	_	_	_	_	_	PF07714.14|Pkinase_Tyr|Protein tyrosine kinase|XM_015791943.2|m.12252:332-600;PF00069.22|Pkinase|Protein kinase domain|XM_015791943.2|m.12252:331-597;PF01657.14|Stress-antifung|Salt stress response/antifungal|XM_015791943.2|m.12252:24-120;PF01657.14|Stress-antifung|Salt stress response/antifungal|XM_015791943.2|m.12252:145-241
LOC107276851	0.830724603828723	0.774139903480684	0.100522216354079	0.74351242433351	0.999996531268735	up	no	0.818461146210247	0.859944637428457	0.813768027847465	0.780984303813951	0.93243965883817	0.60899574778993	NC_029267.1	19753448	19758050	-	LOC107276851	--	GO:0007165|signal transduction; GO:0009626|plant-type hypersensitive response	GO:0005886|plasma membrane	GO:0005524|ATP binding; GO:0043531|ADP binding	--	--	4487	XP_015618229.1	XP_015618229.1 putative disease resistance RPP13-like protein 1 [Oryza sativa Japonica Group]	sp|Q9LRR4|R13L1_ARATH	sp|Q9LRR4|R13L1_ARATH Putative disease resistance RPP13-like protein 1 OS=Arabidopsis thaliana GN=RPPL1 PE=3 SV=1	39947.LOC_Os12g32710.1	NB-ARC domain containing protein, expressed	_	KOG4658	_	PF00931.19|NB-ARC|NB-ARC domain|XM_015762743.2|m.10068:193-480
LOC107276856	1.5599214765164	1.66605859920057	-0.0943802	0.722399190024736	0.999996531268735	down	no	1.31993459341331	1.47564723875639	1.88418259737951	1.83057122180228	1.36784080223545	1.79976377356398	NC_029256.1	37722368	37726631	+	LOC107276856	--	GO:0006506|GPI anchor biosynthetic process; GO:0016255|attachment of GPI anchor to protein; GO:0046425|regulation of receptor signaling pathway via JAK-STAT	GO:0005789|endoplasmic reticulum membrane; GO:0005886|plasma membrane; GO:0016020|membrane; GO:0030176|integral component of endoplasmic reticulum membrane; GO:0042765|GPI-anchor transamidase complex	--	--	--	1623	XP_025881058.1	XP_025881058.1 phosphatidylinositol glycan anchor biosynthesis class U protein, partial [Oryza sativa Japonica Group]	sp|Q9H490|PIGU_HUMAN	sp|Q9H490|PIGU_HUMAN Phosphatidylinositol glycan anchor biosynthesis class U protein OS=Homo sapiens GN=PIGU PE=1 SV=3	_	_	_	_	_	PF06728.10|PIG-U|GPI transamidase subunit PIG-U|XM_026025273.1|m.10088:81-419
LOC107276860	2.39375821660261	3.41989648273314	-0.512873	0.621105783102836	0.999996531268735	down	no	5.04464839555694	2.0210763447271	0.115549909523784	4.18507438609391	4.38092638167188	1.69368868043363	NC_029256.1	37641485	37643459	+	LOC107276860	--	--	GO:0005576|extracellular region	GO:0004190|aspartic-type endopeptidase activity	--	--	1975	XP_015633585.1	XP_015633585.1 aspartic proteinase nepenthesin-1 [Oryza sativa Japonica Group]	sp|Q766C3|NEP1_NEPGR	sp|Q766C3|NEP1_NEPGR Aspartic proteinase nepenthesin-1 OS=Nepenthes gracilis GN=nep1 PE=1 SV=1	39947.LOC_Os01g64840.1	aspartic proteinase nepenthesin-1 precursor, putative, expressed	_	KOG1339	_	PF14543.3|TAXi_N|Xylanase inhibitor N-terminal|XM_015778099.2|m.10060:100-256;PF14541.3|TAXi_C|Xylanase inhibitor C-terminal|XM_015778099.2|m.10060:280-432;PF00026.20|Asp|Eukaryotic aspartyl protease|XM_015778099.2|m.10060:100-431
LOC107276869	106.072991303081	106.264434077247	-0.00260121	0.947248699306356	0.999996531268735	down	no	136.935144968409	95.5030354008064	85.7807935400266	98.9863896324798	128.225176793405	91.581735805855	NC_029256.1	30020969	30023807	-	LOC107276869	--	--	GO:0005739|mitochondrion; GO:0005747|mitochondrial respiratory chain complex I	GO:0008137|NADH dehydrogenase (ubiquinone) activity; GO:0008270|zinc ion binding; GO:0048038|quinone binding; GO:0051539|4 iron, 4 sulfur cluster binding	ko:K03940|NDUFS7	ko00190|Oxidative phosphorylation; ko01100|Metabolic pathways	962	XP_015648247.1	XP_015648247.1 uncharacterized protein LOC107276869 [Oryza sativa Japonica Group]	sp|Q42577|NDUS7_ARATH	sp|Q42577|NDUS7_ARATH NADH dehydrogenase [ubiquinone] iron-sulfur protein 7, mitochondrial OS=Arabidopsis thaliana GN=At5g11770 PE=1 SV=1	_	_	_	_	_	PF01058.19|Oxidored_q6|NADH ubiquinone oxidoreductase, 20 Kd subunit|XM_015792761.1|m.7648:104-212
LOC107276884	2.28519590116423	2.27954399562662	0.00355700886192301	0.997225805415104	0.999996531268735	up	no	2.68731283105604	2.9185813892236	1.24969348321305	2.7020882086409	2.99316252710701	1.14338125113194	NC_029257.1	4412800	4415188	-	LOC107276884	--	--	--	GO:0035091|phosphatidylinositol binding	--	--	1607	XP_015622747.1	XP_015622747.1 tubby-like protein 4 [Oryza sativa Japonica Group]	sp|Q6ETL2|TLP4_ORYSJ	sp|Q6ETL2|TLP4_ORYSJ Tubby-like protein 4 OS=Oryza sativa subsp. japonica GN=TULP4 PE=3 SV=2	39947.LOC_Os02g08310.1	tubby, putative, expressed	_	KOG2502	_	PF01167.15|Tub|Tub family|XM_015767261.2|m.13644:222-454
LOC107276888	0.834427422263231	1.16853878403809	-0.480954	0.313854399418348	0.999996531268735	down	no	1.29184657305858	0.535472443232993	0.675963250498119	0.90748784354887	1.08128462446266	1.51684388410275	NC_029260.1	27839141	27840693	-	LOC107276888	--	--	--	--	--	--	1553	AAT85101.1	AAT85101.1 hypothetical protein [Oryza sativa Japonica Group]	_	_	39947.LOC_Os05g48580.1	conserved hypothetical protein	_	_	NOG298147	_
LOC107276892	2.97768311666662	3.81499797651164	-0.356432	0.683866853455442	0.999996531268735	down	no	1.01545527331389	1.98668487881266	5.93090919787332	5.99478832321449	0.735085986474828	4.71511961984559	NC_029259.1	34920135	34922296	+	LOC107276892	--	--	--	--	--	--	568	CAJ86177.1	CAJ86177.1 H0306F12.8 [Oryza sativa]	_	_	_	_	_	_	_	_
LOC107276895	2.03659897414215	5.88700496071462	-1.52675	0.0168480832777121	0.948817489871747	down	no	1.83424224372176	2.76046042934718	1.5150942493575	11.0634746520352	2.83435125697815	3.76318897313051	NC_029258.1	26114895	26115987	+	LOC107276895	--	--	--	--	--	--	964	XP_015632441.1	XP_015632441.1 uncharacterized protein LOC107276895 [Oryza sativa Japonica Group]	_	_	_	_	_	_	_	PF14368.3|LTP_2|Probable lipid transfer|XM_015776955.2|m.14009:29-120
LOC107276896	0.418449110304202	0.630916838649891	-0.581013	0.463536765661687	0.999996531268735	down	no	0.324807921388754	0.569731391643262	0.360808017880591	0.790404364962592	0.993718945031344	0.108627205955738	NC_029260.1	7970885	7975919	-	LOC107276896	--	GO:0002229|defense response to oomycetes; GO:0010726|positive regulation of hydrogen peroxide metabolic process; GO:0010942|positive regulation of cell death	GO:0005886|plasma membrane; GO:0016021|integral component of membrane	GO:0004674|protein serine/threonine kinase activity; GO:0005524|ATP binding; GO:0030246|carbohydrate binding	--	--	2728	BAS92918.1	BAS92918.1 Os05g0231100, partial [Oryza sativa Japonica Group]	sp|Q9LSL5|LRK92_ARATH	sp|Q9LSL5|LRK92_ARATH L-type lectin-domain containing receptor kinase IX.2 OS=Arabidopsis thaliana GN=LECRK92 PE=1 SV=1	39947.LOC_Os05g14220.1	tyrosine protein kinase domain containing protein, putative, expressed	COG0515	KOG1187	_	PF00069.22|Pkinase|Protein kinase domain|XM_015783374.2|m.10889:47-309;PF07714.14|Pkinase_Tyr|Protein tyrosine kinase|XM_015783374.2|m.10889:49-309
LOC107276899	0.340092021427897	0.24904774440644	0.434516161488573	0.30053186031641	0.999996531268735	up	no	0.337859176670748	0.418356787493819	0.264060100119124	0.359294076819692	0.221936844850582	0.165912311549047	NC_029262.1	10127741	10143455	-	LOC107276899	--	GO:0006281|DNA repair; GO:0006310|DNA recombination; GO:0006334|nucleosome assembly; GO:0006351|transcription, DNA-templated; GO:0006355|regulation of transcription, DNA-templated; GO:0010389|regulation of G2/M transition of mitotic cell cycle; GO:0010448|vegetative meristem growth; GO:0010449|root meristem growth; GO:0016569|covalent chromatin modification; GO:0044772|mitotic cell cycle phase tr…	GO:0005634|nucleus; GO:0033186|CAF-1 complex	--	ko:K10750|CHAF1A	--	7938	XP_015645406.1	XP_015645406.1 chromatin assembly factor 1 subunit FSM-like isoform X1 [Oryza sativa Japonica Group]	sp|B2ZX90|FAS1_ORYSJ	sp|B2ZX90|FAS1_ORYSJ Chromatin assembly factor 1 subunit FSM OS=Oryza sativa subsp. japonica GN=FSM PE=2 SV=1	39947.LOC_Os07g17210.1	FAS1, putative, expressed	_	KOG4364	_	PF12253.5|CAF1A|Chromatin assembly factor 1 subunit A|XM_015789921.2|m.10461:468-537
LOC107276901	0.984974818111267	0.961363834764982	0.0346482390404461	0.97407682129613	0.999996531268735	up	no	0.59976432025423	1.15810206064644	1.19705807343313	1.03987935062008	0.659156931190516	1.18505522248435	NC_029263.1	18591224	18602046	+	LOC107276901	--	--	--	--	--	--	4844	EAZ30111.1	EAZ30111.1 hypothetical protein OsJ_14172 [Oryza sativa Japonica Group]	_	_	39947.LOC_Os08g30250.1	transposon protein, putative, CACTA, En/Spm sub-class	_	_	NOG262504	PF02992.11|Transposase_21|Transposase family tnp2|XM_026019873.1|m.3259:303-518;PF13963.3|Transpos_assoc|Transposase-associated domain|XM_026019873.1|m.3259:5-83;PF13960.3|DUF4218|Domain of unknown function (DUF4218)|XM_026019873.1|m.3260:128-251;PF13952.3|DUF4216|Domain of unknown function (DUF4216)|XM_026019873.1|m.3260:414-489
LOC107276903	1.44595647400388	0.751140703390767	0.935732148583605	0.332998385435214	0.999996531268735	up	no	3.41592988275826	0.546798052169318	0.375141487084066	1.07834597684742	0.701793136573699	0.473282996751182	NC_029258.1	18147854	18149148	+	LOC107276903	--	--	--	--	--	--	1095	XP_015629358.1	XP_015629358.1 uncharacterized protein LOC107276903 [Oryza sativa Japonica Group]	_	_	39947.LOC_Os03g31740.1	ZCF37, putative, expressed	_	_	NOG269695	_
LOC107276905	3.09016153051212	2.17750787419404	0.503055177392502	0.438787745304482	0.999996531268735	up	no	5.43074059979292	2.24448213404615	1.59526185769729	2.40373551212387	3.12248736979312	1.00630074066513	NC_029260.1	20099090	20101287	+	LOC107276905	--	GO:0010336|gibberellic acid homeostasis; GO:0042128|nitrate assimilation	GO:0005886|plasma membrane; GO:0016021|integral component of membrane; GO:0097708|intracellular vesicle	GO:0005215|transporter activity	--	--	2038	XP_025881506.1	XP_025881506.1 protein NRT1/ PTR FAMILY 3.1 isoform X2 [Oryza sativa Japonica Group]	sp|Q9SX20|PTR18_ARATH	sp|Q9SX20|PTR18_ARATH Protein NRT1/ PTR FAMILY 3.1 OS=Arabidopsis thaliana GN=NPF3.1 PE=2 SV=1	39947.LOC_Os05g34030.1	peptide transporter PTR2, putative, expressed	COG3104	KOG1237	_	PF00854.18|PTR2|POT family|XM_026025721.1|m.12896:108-547
LOC107276906	6.04935699649816	5.11298156294028	0.242181007006985	0.44991443309627	0.999996531268735	up	no	4.51700707856764	5.64408061465478	7.98698329627205	4.72245375689068	5.72660105775807	4.88988987417208	NC_029267.1	23717040	23719862	-	LOC107276906	--	GO:0002229|defense response to oomycetes; GO:0042742|defense response to bacterium	GO:0005886|plasma membrane; GO:0016021|integral component of membrane	GO:0004674|protein serine/threonine kinase activity; GO:0005524|ATP binding; GO:0030246|carbohydrate binding	--	--	2823	EAY83613.1	EAY83613.1 hypothetical protein OsI_38835 [Oryza sativa Indica Group]	sp|Q9M2S4|LRKS4_ARATH	sp|Q9M2S4|LRKS4_ARATH L-type lectin-domain containing receptor kinase S.4 OS=Arabidopsis thaliana GN=LECRKS4 PE=2 SV=1	_	_	_	_	_	PF00139.16|Lectin_legB|Legume lectin domain|XM_015762979.2|m.10853:21-269;PF00069.22|Pkinase|Protein kinase domain|XM_015762979.2|m.10853:342-611;PF07714.14|Pkinase_Tyr|Protein tyrosine kinase|XM_015762979.2|m.10853:345-614
LOC107276907	0.650446544096952	0.525074909562405	0.303700915394374	0.652072926627384	0.999996531268735	up	no	1.09963278790284	0.579216012973718	0.272490831414297	0.397954834498579	0.778800288375733	0.398469605812902	NC_029258.1	33796283	33798467	-	LOC107276907	--	--	--	--	--	--	2010	XP_015630101.1	XP_015630101.1 uncharacterized protein LOC107276907 [Oryza sativa Japonica Group]	_	_	_	_	_	_	_	PF12776.4|Myb_DNA-bind_3|Myb/SANT-like DNA-binding domain|XM_015774615.2|m.460:144-239;PF00240.20|ubiquitin|Ubiquitin family|XM_015774615.2|m.460:3-75
LOC107276918	23.0204070200055	20.359148317104	0.177154249303941	0.733032597428683	0.999996531268735	up	no	27.3528091047574	23.6738214024446	18.0345905528146	21.7229481087194	31.3234221248154	8.03107471777706	NC_029258.1	30192863	30194135	+	LOC107276918	--	GO:0006886|intracellular protein transport; GO:0006887|exocytosis; GO:0006906|vesicle fusion; GO:0007049|cell cycle; GO:0048278|vesicle docking; GO:0051301|cell division	GO:0005886|plasma membrane; GO:0009504|cell plate; GO:0009506|plasmodesma; GO:0009524|phragmoplast; GO:0012505|endomembrane system; GO:0016021|integral component of membrane; GO:0031201|SNARE complex	GO:0000149|SNARE binding; GO:0005484|SNAP receptor activity	ko:K08486|STX1B_2_3	ko04130|SNARE interactions in vesicular transport	1273	XP_015631526.1	XP_015631526.1 syntaxin-related protein KNOLLE [Oryza sativa Japonica Group]	sp|Q42374|SY111_ARATH	sp|Q42374|SY111_ARATH Syntaxin-related protein KNOLLE OS=Arabidopsis thaliana GN=KN PE=1 SV=1	_	_	_	_	_	PF00804.22|Syntaxin|Syntaxin|XM_015776040.2|m.15045:42-248;PF05739.16|SNARE|SNARE domain|XM_015776040.2|m.15045:249-301
LOC107276919	37.8743	42.4956123499285	-0.166054	0.773276322746217	0.999996531268735	down	no	21.0570405961901	31.4491728187081	61.1166334287617	44.6895070753415	14.6721885344517	68.1251414399922	NC_029258.1	32810857	32811916	-	LOC107276919	--	--	--	--	--	--	935	BAS86762.1	BAS86762.1 Os03g0789433, partial [Oryza sativa Japonica Group]	_	_	_	_	_	_	_	_
LOC107276920	5.08353684450836	6.42315123524248	-0.336858	0.669720878363733	0.999996531268735	down	no	3.03136695198262	4.1257114013809	8.09353218016156	5.83160282115442	1.02042595924072	12.4174249253323	NC_029261.1	1476182	1477299	+	LOC107276920	--	--	--	--	--	--	1032	XP_015642890.1	XP_015642890.1 uncharacterized protein LOC107276920 [Oryza sativa Japonica Group]	_	_	_	_	_	_	_	PF07837.9|FTCD_N|Formiminotransferase domain, N-terminal subdomain|XM_015787404.1|m.1500:27-217
LOC107276921	21.6091369342671	19.6597611774706	0.136329488763248	0.423968901063159	0.999996531268735	up	no	22.5177183910252	22.3889266553303	19.9207657564457	18.7265034160368	22.2505065667214	18.0022735496536	NC_029256.1	41481260	41483541	+	LOC107276921	--	--	--	--	--	--	1196	BAS76166.1	BAS76166.1 Os01g0943000 [Oryza sativa Japonica Group]	_	_	_	_	_	_	_	_
LOC107276923	1.34030385780611	1.14932486455007	0.219999199149866	0.717298359811536	0.999996531268735	up	no	2.07983377366171	1.20111559359473	0.739962206161889	1.43153139223249	1.42622661506257	0.590216586355145	NC_029263.1	328663	330019	+	LOC107276923	--	--	--	--	--	--	1357	BAT03456.1	BAT03456.1 Os08g0106600, partial [Oryza sativa Japonica Group]	_	_	39947.LOC_Os08g01550.1	expressed protein	_	_	NOG282831	_
LOC107276932	2.50240296530783	3.4464178544709	-0.46021	0.433312529366207	0.999996531268735	down	no	3.20656003403299	2.62280507708991	1.6778437848006	1.84666308390124	2.01672573343812	6.47586474607335	NC_029264.1	12376655	12378531	+	LOC107276932	--	--	--	--	--	--	1877	XP_015611302.1	XP_015611302.1 uncharacterized protein LOC107276932 [Oryza sativa Japonica Group]	_	_	39947.LOC_Os09g20540.1	conserved hypothetical protein	_	_	NOG289058	_
LOC107276933	1.82102419617195	3.66106565726556	-1.00355	0.0859996503746543	0.999996531268735	down	no	2.25992775789901	1.43953531508769	1.76360951552916	4.35650269252363	5.38879024884965	1.23790403042339	NC_029257.1	33353916	33355209	-	LOC107276933	--	--	--	--	--	--	1294	XP_015624899.1	XP_015624899.1 uncharacterized protein LOC107276933 [Oryza sativa Japonica Group]	_	_	39947.LOC_Os02g54450.1	hypro1, putative, expressed	_	KOG2287	_	PF01762.18|Galactosyl_T|Galactosyltransferase|XM_015769413.2|m.5610:70-175
LOC107276934	3.19149606125549	2.64486405211352	0.270108248349017	0.518338044247028	0.999996531268735	up	no	2.83951172400416	3.01772395802036	3.71725250174194	3.73046026742777	2.55274238853354	1.65138950037924	NC_029260.1	23798228	23799392	-	LOC107276934	--	GO:0000082|G1/S transition of mitotic cell cycle; GO:0006468|protein phosphorylation; GO:0007165|signal transduction; GO:0007275|multicellular organism development; GO:0008284|positive regulation of cell population proliferation; GO:0010033|response to organic substance; GO:0010389|regulation of G2/M transition of mitotic cell cycle; GO:0010468|regulation of gene expression; GO:0051301|cell divis…	GO:0000307|cyclin-dependent protein kinase holoenzyme complex; GO:0005634|nucleus; GO:0005737|cytoplasm; GO:0005819|spindle; GO:0009524|phragmoplast	GO:0004693|cyclin-dependent protein serine/threonine kinase activity; GO:0005524|ATP binding; GO:0008353|RNA polymerase II CTD heptapeptide repeat kinase activity; GO:0030332|cyclin binding	--	--	938	BAS94601.1	BAS94601.1 Os05g0483801 [Oryza sativa Japonica Group]	sp|Q0J4I1|CKB21_ORYSJ	sp|Q0J4I1|CKB21_ORYSJ Cyclin-dependent kinase B2-1 OS=Oryza sativa subsp. japonica GN=CDKB2-1 PE=1 SV=1	_	_	_	_	_	_
LOC107276936	8.24314250575521	7.23957871970048	0.187046390280197	0.752920523341195	0.999996531268735	up	no	6.49670478256296	7.84262517914937	10.3900975555533	7.38057543424484	3.74089	10.5972715347946	NC_029267.1	14540773	14541645	-	LOC107276936	--	--	--	--	--	--	738	BAT16978.1	BAT16978.1 Os12g0439201, partial [Oryza sativa Japonica Group]	_	_	_	_	_	_	_	_
LOC107276942	0.630514491796286	0.811158452223751	-0.358429	0.45479118448173	0.999996531268735	down	no	0.719927749562117	0.474959575103581	0.696656150723159	0.825188754379834	0.448435025722458	1.15985157656896	NC_029257.1	26789099	26791129	-	LOC107276942	--	--	--	--	--	--	2031	XP_015627292.1	XP_015627292.1 uncharacterized protein LOC107276942 [Oryza sativa Japonica Group]	_	_	39947.LOC_Os02g44280.1	zinc finger protein, putative	_	_	NOG233079	_
LOC107276945	0.904254571617509	0.977436795903544	-0.111092	0.854368612117496	0.999996531268735	down	no	0.5403182619829	0.528552142589516	1.64389331028011	1.41223378768034	0.422100156296093	1.0979764437342	NC_029262.1	2211940	2213152	-	LOC107276945	--	--	--	--	--	--	944	XP_015645731.1	XP_015645731.1 uncharacterized protein LOC107276945 [Oryza sativa Japonica Group]	_	_	39947.LOC_Os07g10850.1	retrotransposon protein, putative, unclassified	_	KOG0017	_	_
LOC107276946	0.942414556159278	0.463505214673141	1.0082093560421	0.0209971525569529	0.999996531268735	up	no	0.619596195259524	1.19777635505925	1.00987111815906	0.462698028831319	0.580345204045399	0.347472411142704	NC_029257.1	35696584	35699547	-	LOC107276946	--	--	--	--	--	--	2305	XP_015625245.1	XP_015625245.1 uncharacterized protein LOC107276946 [Oryza sativa Japonica Group]	_	_	_	_	_	_	_	_
LOC107276948	3.1442953345005	4.64236085474307	-0.560645	0.693516875632607	0.999996531268735	down	no	7.21905255302377	2.21383345047772	0	6.61038948820482	5.49090885711061	1.82578421891377	NC_029265.1	15751878	15753587	+	LOC107276948	--	GO:0009664|plant-type cell wall organization	GO:0005576|extracellular region; GO:0005618|cell wall; GO:0016020|membrane	--	--	--	1187	XP_015613767.1	XP_015613767.1 putative expansin-A27 [Oryza sativa Japonica Group]	sp|Q7XE35|EXP27_ORYSJ	sp|Q7XE35|EXP27_ORYSJ Putative expansin-A27 OS=Oryza sativa subsp. japonica GN=EXPA27 PE=3 SV=2	_	_	_	_	_	PF01357.18|Pollen_allerg_1|Pollen allergen|XM_015758281.2|m.13609:161-238;PF03330.15|DPBB_1|Lytic transglycolase|XM_015758281.2|m.13609:63-150
LOC107276957	0.982362456448756	0.456042162317056	1.09040667570203	0.147901076103394	0.999996531268735	up	no	0.738575788172398	1.09818838453351	1.11032319664036	0.264743442089162	0.939653519092307	0.1637295257697	NC_029258.1	12819847	12821493	-	LOC107276957	--	--	--	--	--	--	1151	XP_025880005.1	XP_025880005.1 uncharacterized protein LOC107276957 isoform X1 [Oryza sativa Japonica Group]	_	_	_	_	_	_	_	PF00582.23|Usp|Universal stress protein family|XM_026024220.1|m.11398:103-248
LOC107276962	7.33798807729887	2.4995537811136	1.54992	0.0649012591739177	0.999996531268735	up	no	5.94476036494007	9.07187677462733	6.9973270923292	0.696642675007886	5.94034690105596	0.861671767276958	NC_029266.1	3532043	3533982	+	LOC107276962	--	GO:0042545|cell wall modification; GO:0045490|pectin catabolic process	GO:0005576|extracellular region; GO:0005618|cell wall	GO:0004857|enzyme inhibitor activity; GO:0030599|pectinesterase activity; GO:0045330|aspartyl esterase activity	--	--	1859	XP_015616116.2	XP_015616116.2 pectinesterase [Oryza sativa Japonica Group]	sp|O04887|PME2_CITSI	sp|O04887|PME2_CITSI Pectinesterase 2 OS=Citrus sinensis GN=PECS-2.1 PE=2 SV=1	39947.LOC_Os11g07090.1	pectinesterase, putative, expressed	COG4677	_	_	PF01095.16|Pectinesterase|Pectinesterase|XM_015760630.2|m.1781:188-490;PF04043.12|PMEI|Plant invertase/pectin methylesterase inhibitor|XM_015760630.2|m.1781:40-151
LOC107276965	12.4893801714802	7.57736684767351	0.720185356692393	0.225406656461282	0.999996531268735	up	no	10.6591891568549	13.9159778414128	12.8929735161729	6.03809897874482	13.9424576060262	2.7515439582495	NC_029261.1	30527949	30528874	+	LOC107276965	--	GO:0055114|oxidation-reduction process	--	GO:0009055|electron transfer activity; GO:0046872|metal ion binding	--	--	526	AAL79716.1	AAL79716.1 putative blue copper-binding protein [Oryza sativa Japonica Group]	sp|P00303|BABL_CUCSA	sp|P00303|BABL_CUCSA Basic blue protein OS=Cucumis sativus PE=1 SV=1	39947.LOC_Os06g50420.1	plastocyanin-like domain containing protein, putative, expressed	_	_	NOG221380	PF02298.14|Cu_bind_like|Plastocyanin-like domain|LOC107276965-2|m.7821:1-65
LOC107276967	0.839419532781042	0.94847997466847	-0.174271	0.850911514657543	0.999996531268735	down	no	1.74265064679478	0.655654694618269	0.119953256930078	1.50157540330795	0.97240719317921	0.371457327518249	NC_029256.1	3314830	3315590	-	LOC107276967	--	--	--	--	--	--	761	XP_015644425.1	XP_015644425.1 non-classical arabinogalactan protein 30 [Oryza sativa Japonica Group]	_	_	39947.LOC_Os01g07040.1	POEI41 - Pollen Ole e I allergen and extensin family protein precursor, expressed	_	_	NOG229331	PF01190.14|Pollen_Ole_e_I|Pollen proteins Ole e I like|XM_015788939.1|m.1305:52-147
LOC107276968	1.9365029842144	2.24015428254659	-0.209139	0.683244152199257	0.999996531268735	down	no	3.02974289385874	1.48188318877799	1.29788287000648	1.51637766320785	3.50711788630037	1.69696729813155	NC_029256.1	39862031	39864002	+	LOC107276968	--	--	--	--	--	--	1055	BAD82394.1	BAD82394.1 hypothetical protein [Oryza sativa Japonica Group]	_	_	_	_	_	_	_	_
LOC107276974	1.21428190318449	1.00549121249208	0.269758035890719	0.591508814095265	0.999996531268735	up	no	1.60114742853948	0.876055139449247	1.16564314156475	0.638379263640976	1.36288637855494	1.01520799528032	NC_029262.1	24180444	24183224	+	LOC107276974	--	GO:0016192|vesicle-mediated transport	GO:0000139|Golgi membrane; GO:0016021|integral component of membrane	--	--	--	1253	XP_015645684.1	XP_015645684.1 vesicle transport protein GOT1 [Oryza sativa Japonica Group]	sp|Q6NMM1|GOT1_ARATH	sp|Q6NMM1|GOT1_ARATH Vesicle transport protein GOT1 OS=Arabidopsis thaliana GN=GOT1 PE=1 SV=1	_	_	_	_	_	PF04178.9|Got1|Got1/Sft2-like family|XM_015790198.2|m.13180:21-114
LOC107276977	0.528036403576304	0.419001086981323	0.326722485762484	0.356063777347453	0.999996531268735	up	no	0.61420689613831	0.578300566577056	0.391601748013547	0.524607750409861	0.391997796989875	0.340397713544232	NC_029257.1	21165828	21171206	+	LOC107276977	--	--	--	--	--	--	4429	XP_015626169.1	XP_015626169.1 disease resistance protein RGA5-like [Oryza sativa Japonica Group]	_	_	_	_	_	_	_	PF00931.19|NB-ARC|NB-ARC domain|XM_015770683.2|m.2102:185-457
LOC107276979	0.337838441668055	0.342003366828845	-0.0171718	0.961966976644997	0.999996531268735	down	no	0.310595810079075	0.48613150418171	0.21678801074338	0.347917087418508	0.488745230297642	0.189347782770385	NC_029265.1	1707545	1711283	-	LOC107276979	--	--	--	--	--	--	2737	XP_015613444.2	XP_015613444.2 MEIOTIC F-BOX protein MOF-like [Oryza sativa Japonica Group]	_	_	39947.LOC_Os10g03780.1	OsFBX351 - F-box domain containing protein, expressed	_	_	NOG265127	PF00646.30|F-box|F-box domain|XM_015757958.2|m.11169:57-94
LOC107276980	13.7845999236671	18.8188048405592	-0.448838	0.0779550944022973	0.999996531268735	down	no	13.9496147900843	13.905490216558	13.4986947643591	15.857053001455	16.7363156507558	23.8630458694667	NC_029258.1	22911335	22918534	-	LOC107276980	--	--	--	--	--	--	1153	AAR89874.1	AAR89874.1 expressed protein [Oryza sativa Japonica Group]	_	_	_	_	_	_	_	PF12776.4|Myb_DNA-bind_3|Myb/SANT-like DNA-binding domain|XM_015777147.1|m.13342:12-103
LOC107276982	19.3156655311989	21.7287723175732	-0.169752	0.830210004867212	0.999996531268735	down	no	4.67138314921357	12.9671458981961	40.3084675461871	30.4447873386245	6.3727602544553	28.3687693596397	NC_029264.1	5826052	5827172	+	LOC107276982	--	--	--	--	--	--	1121	XP_015611055.1	XP_015611055.1 uncharacterized protein LOC107276982 [Oryza sativa Japonica Group]	_	_	39947.LOC_Os09g10690.1	expressed protein	_	_	NOG276538	_
LOC107276985	3.05441488391253	2.8112857310117	0.119258848596408	0.811864036744147	0.999996531268735	up	no	2.87145136205194	3.8068282909825	2.48496499870316	2.07378685977593	2.27692884310578	4.08314149015338	NC_029266.1	12474687	12476336	-	LOC107276985	--	GO:0009058|biosynthetic process	--	GO:0016853|isomerase activity	--	--	900	BAT13759.1	BAT13759.1 Os11g0406945, partial [Oryza sativa Japonica Group]	sp|Q9KG32|Y283_BACHD	sp|Q9KG32|Y283_BACHD Uncharacterized isomerase BH0283 OS=Bacillus halodurans (strain ATCC BAA-125 / DSM 18197 / FERM 7344 / JCM 9153 / C-125) GN=BH0283 PE=3 SV=1	_	_	_	_	_	PF02567.13|PhzC-PhzF|Phenazine biosynthesis-like protein|XM_026021665.1|m.3218:6-223
LOC107276987	0.83640546285709	0.950811362030158	-0.182904	0.704216493107152	0.999996531268735	down	no	0.94799111952911	1.00798630829192	0.553238960750239	1.03881716537941	1.32820849181171	0.485408428899353	NC_029257.1	23172258	23174907	+	LOC107276987	--	--	--	--	--	--	1650	XP_025878435.1	XP_025878435.1 BTB/POZ and TAZ domain-containing protein 1 [Oryza sativa Japonica Group]	_	_	39947.LOC_Os02g38320.1	BTBZ3 - Bric-a-Brac, Tramtrack, Broad Complex BTB domain with TAZ zinc finger and Calmodulin [...]	_	KOG1778	_	PF00651.28|BTB|BTB/POZ domain|XM_026022650.1|m.2639:15-79
LOC107276989	1.17430137107758	1.21865720195153	-0.0530462	0.846208289764477	0.999996531268735	down	no	1.56728022970194	0.970348546488726	0.985275337042068	1.08891958798036	1.57751050244347	0.989541515430762	NC_029266.1	6594652	6598740	+	LOC107276989	--	--	--	--	--	--	832	ABA92216.2	ABA92216.2 Protein kinase domain containing protein, expressed [Oryza sativa Japonica Group]	_	_	39947.LOC_Os11g11890.1	protein kinase domain containing protein, expressed	COG0515	KOG1187	_	_
LOC107276991	0.325297006031914	0.370518812740785	-0.182528	0.598112586363656	0.999996531268735	down	no	0.322637425671675	0.325175571565135	0.328078020858933	0.405212369474237	0.286416437279695	0.419927631468422	NC_029261.1	6696313	6701067	+	LOC107276991	--	GO:0009451|RNA modification	GO:0043231|intracellular membrane-bounded organelle	GO:0003723|RNA binding; GO:0004519|endonuclease activity; GO:0008270|zinc ion binding	--	--	2450	XP_025882382.1	XP_025882382.1 pentatricopeptide repeat-containing protein At1g62260, mitochondrial isoform X1 [Oryza sativa Japonica Group]	sp|Q9SY02|PP301_ARATH	sp|Q9SY02|PP301_ARATH Pentatricopeptide repeat-containing protein At4g02750 OS=Arabidopsis thaliana GN=PCMP-H24 PE=3 SV=1	39947.LOC_Os06g12360.1	pentatricopeptide, putative, expressed	_	KOG4197	NOG239991	PF13041.3|PPR_2|PPR repeat family|XM_026026597.1|m.3010:131-162;PF13041.3|PPR_2|PPR repeat family|XM_026026597.1|m.3010:368-414;PF13041.3|PPR_2|PPR repeat family|XM_026026597.1|m.3010:467-515;PF01535.17|PPR|PPR repeat|XM_026026597.1|m.3010:68-94;PF01535.17|PPR|PPR repeat|XM_026026597.1|m.3010:133-161;PF01535.17|PPR|PPR repeat|XM_026026597.1|m.3010:165-191;PF01535.17|PPR|PPR repeat|XM_026026597.1|…
LOC107276998	78.7942801034953	82.2929494124638	-0.0626701	0.838164055039659	0.999996531268735	down	no	97.5469122993721	82.4481108577241	56.3878171533897	73.3683120505854	113.072427882671	60.4381083041351	NC_029258.1	16383603	16397680	-	LOC107276998	--	GO:0000028|ribosomal small subunit assembly; GO:0000447|endonucleolytic cleavage in ITS1 to separate SSU-rRNA from 5.8S rRNA and LSU-rRNA from tricistronic rRNA transcript (SSU-rRNA, 5.8S rRNA, LSU-rRNA); GO:0000461|endonucleolytic cleavage to generate mature 3'-end of SSU-rRNA from (SSU-rRNA, 5.8S rRNA, LSU-rRNA); GO:0006407|rRNA export from nucleus; GO:0006412|translation	GO:0022627|cytosolic small ribosomal subunit; GO:0030686|90S preribosome	GO:0003735|structural constituent of ribosome	ko:K02998|RP-SAe,RPSA	ko03010|Ribosome	1287	BAS84613.1	BAS84613.1 Os03g0402400, partial [Oryza sativa Japonica Group]	sp|O22518|RSSA_SOYBN	sp|O22518|RSSA_SOYBN 40S ribosomal protein SA OS=Glycine max PE=2 SV=1	_	_	_	_	_	PF00318.17|Ribosomal_S2|Ribosomal protein S2|XR_001544296.2|m.12154:72-141;PF00318.17|Ribosomal_S2|Ribosomal protein S2|XR_001544296.2|m.12154:146-195;PF16122.2|40S_SA_C|40S ribosomal protein SA C-terminus|XR_001544296.2|m.12155:22-113
LOC107277006	1.12440675247891	0.654766712155239	0.771017978428156	0.458198979767213	0.999996531268735	up	no	0.305242632741986	0.6370039147554	2.43097370993933	1.16253028082555	0.153294132166009	0.648475723474159	NC_029266.1	13802508	13841471	-	LOC107277006	--	--	--	--	ko:K16296|SCPL-I	--	399	EAY80770.1	EAY80770.1 hypothetical protein OsI_35947 [Oryza sativa Indica Group]	_	_	_	_	_	_	_	_
LOC107277011	16.6138908882852	16.5066291320181	0.00933881207023735	0.961342984598606	0.999996531268735	up	no	15.3962466799548	17.0956084238993	17.3498175610015	17.612256027052	15.9750544271102	15.9325769418921	NC_029258.1	25042319	25051600	-	LOC107277011	--	GO:0009742|brassinosteroid mediated signaling pathway	GO:0005634|nucleus	GO:0004721|phosphoprotein phosphatase activity; GO:0046872|metal ion binding	--	--	4267	XP_015631819.1	XP_015631819.1 serine/threonine-protein phosphatase BSL2 homolog [Oryza sativa Japonica Group]	sp|Q2QM47|BSL2_ORYSJ	sp|Q2QM47|BSL2_ORYSJ Serine/threonine-protein phosphatase BSL2 homolog OS=Oryza sativa subsp. japonica GN=BSL2 PE=2 SV=2	39947.LOC_Os03g44500.1	serine/threonine protein phosphatase, putative, expressed	COG0639	KOG0374;KOG0379	_	PF00149.25|Metallophos|Calcineurin-like phosphoesterase|XM_015776333.2|m.13830:875-1082;PF13418.3|Kelch_4|Galactose oxidase, central domain|XM_015776333.2|m.13830:398-451;PF13415.3|Kelch_3|Galactose oxidase, central domain|XM_015776333.2|m.13830:412-459;PF07646.12|Kelch_2|Kelch motif|XM_015776333.2|m.13830:504-550
LOC107277012	30.2343409767423	17.0271517083177	0.827981060532779	0.347536186355919	0.999996531268735	up	no	43.4963821484037	33.6411529516624	13.5654878301607	3.43949611860227	38.4040823317958	9.23787667455516	NC_029256.1	22905349	22908006	+	LOC107277012	--	--	GO:0005773|vacuole; GO:0005774|vacuolar membrane; GO:0005794|Golgi apparatus; GO:0005886|plasma membrane; GO:0009506|plasmodesma; GO:0016020|membrane	GO:0043424|protein histidine kinase binding	--	--	1857	XP_015611909.1	XP_015611909.1 hypersensitive-induced response protein 1 [Oryza sativa Japonica Group]	sp|Q9FM19|HIR1_ARATH	sp|Q9FM19|HIR1_ARATH Hypersensitive-induced response protein 1 OS=Arabidopsis thaliana GN=HIR1 PE=1 SV=1	39947.LOC_Os01g40560.1	hypersensitive-induced response protein, putative, expressed	COG0330	KOG2620	_	PF01145.22|Band_7|SPFH domain / Band 7 family|XM_015756431.2|m.5884:9-184
LOC107277021	0.667015044198303	0.808217058081644	-0.273296	0.635035772336978	0.999996531268735	down	no	0.489726157552608	0.853979633762664	0.657339341279636	0.834783153143543	1.26535651111858	0.324511509982808	NC_029266.1	19475587	19479407	+	LOC107277021	--	--	--	--	--	--	1597	XP_015616537.1	XP_015616537.1 uncharacterized protein LOC107277021 [Oryza sativa Japonica Group]	_	_	39947.LOC_Os11g32950.1	conserved hypothetical protein	_	_	NOG274403	PF04819.9|DUF716|Family of unknown function (DUF716)|XM_015761051.2|m.4118:120-233
LOC107277027	0.861129750062522	0.623218406613478	0.460184423601054	0.368672728910752	0.999996531268735	up	no	1.12720539074444	1.02389769437388	0.432286165069247	0.541136013536234	0.696377211289258	0.632141995014943	NC_029263.1	25395121	25397913	+	LOC107277027	--	--	--	--	--	--	1267	XP_015648767.1	XP_015648767.1 uncharacterized protein LOC107277027 [Oryza sativa Japonica Group]	_	_	_	_	_	_	_	_
LOC107277030	1.63226006368164	0.780147881733299	1.05548801213684	0.209329261517523	0.999996531268735	up	no	1.72923237282169	1.91382701073244	1.2537208074908	0.197943384642946	1.82771292621242	0.31478733434453	NC_029266.1	25944111	25948916	+	LOC107277030	--	--	--	--	--	--	2694	XP_015616574.1	XP_015616574.1 E3 ubiquitin-protein ligase WAVH1 [Oryza sativa Japonica Group]	_	_	_	_	_	_	_	PF13768.3|VWA_3|von Willebrand factor type A domain|XM_015761088.2|m.5564:54-209;PF00092.25|VWA|von Willebrand factor type A domain|XM_015761088.2|m.5564:54-209;PF13519.3|VWA_2|von Willebrand factor type A domain|XM_015761088.2|m.5564:55-168
LOC107277033	0.609843507203811	0.446277128793156	0.441993682637643	0.584700401231806	0.999996531268735	up	no	1.15683810977947	0.531530924424041	0.141161487407922	0.373046026742777	0.6015082639648	0.364277095671892	NC_029264.1	5159393	5164025	+	LOC107277033	--	--	--	--	--	--	1795	XP_015610900.1	XP_015610900.1 uncharacterized protein LOC107277033 isoform X1 [Oryza sativa Japonica Group]	_	_	_	_	_	_	_	PF14392.3|zf-CCHC_4|Zinc knuckle|XM_015755414.2|m.6579:205-253;PF14111.3|DUF4283|Domain of unknown function (DUF4283)|XM_015755414.2|m.6579:76-196
LOC107277036	1.49848993866591	1.73979589347658	-0.214082	0.478673275573781	0.999996531268735	down	no	1.59487924976569	1.64845902453405	1.25213	1.71910451261902	2.16610487286612	1.3341782949446	NC_029262.1	25427639	25436305	-	LOC107277036	--	--	--	--	--	--	1130	XP_025882997.1	XP_025882997.1 uncharacterized protein LOC107277036 [Oryza sativa Japonica Group]	_	_	_	_	_	_	_	_
LOC107277037	0.393736133946613	0.404745309225917	-0.038813	0.930512962356755	0.999996531268735	down	no	0.488797737720995	0.255015223180707	0.437395440938138	0.383272265137586	0.695516117623352	0.135447544916813	NC_029256.1	1856682	1858881	+	LOC107277037	--	--	--	--	--	--	2087	XP_015621808.1	XP_015621808.1 uncharacterized protein LOC107277037 [Oryza sativa Japonica Group]	_	_	39947.LOC_Os01g04210.1	DNA binding protein, putative	_	_	NOG246164	PF02485.18|Branch|Core-2/I-Branching enzyme|XM_015766322.2|m.853:150-376
LOC107277043	0.511649658149425	0.660715973771317	-0.362621	0.588468129020327	0.999996531268735	down	no	1.00094779411669	0.34477143629388	0.189229744037706	0.726425491545025	0.826000305853051	0.429722123915874	NC_029259.1	2291923	2302932	+	LOC107277043	--	GO:0002229|defense response to oomycetes; GO:0010726|positive regulation of hydrogen peroxide metabolic process; GO:0010942|positive regulation of cell death	GO:0005886|plasma membrane; GO:0016021|integral component of membrane	GO:0004674|protein serine/threonine kinase activity; GO:0005524|ATP binding; GO:0030246|carbohydrate binding	--	--	2412	XP_025880961.1	XP_025880961.1 L-type lectin-domain containing receptor kinase IX.1-like [Oryza sativa Japonica Group]	sp|Q9LXA5|LRK91_ARATH	sp|Q9LXA5|LRK91_ARATH L-type lectin-domain containing receptor kinase IX.1 OS=Arabidopsis thaliana GN=LECRK91 PE=1 SV=1	39947.LOC_Os04g03579.1	protein kinase, putative, expressed	COG0515	KOG1187	_	PF00139.16|Lectin_legB|Legume lectin domain|XM_026025176.1|m.1898:41-286;PF00069.22|Pkinase|Protein kinase domain|XM_026025176.1|m.1898:352-644;PF07714.14|Pkinase_Tyr|Protein tyrosine kinase|XM_026025176.1|m.1898:355-644
LOC107277053	8.47079479893785	12.6120664075798	-0.573677	0.704855866187655	0.999996531268735	down	no	19.1971424365436	6.21524196026994	0	12.493019051168	18.8070305404888	6.53614963108261	NC_029258.1	3006017	3007488	-	LOC107277053	--	GO:0009664|plant-type cell wall organization	GO:0005576|extracellular region; GO:0005618|cell wall; GO:0016020|membrane	--	--	--	1247	XP_015629199.1	XP_015629199.1 expansin-A15 [Oryza sativa Japonica Group]	sp|Q4PR50|EXP15_ORYSJ	sp|Q4PR50|EXP15_ORYSJ Expansin-A15 OS=Oryza sativa subsp. japonica GN=EXPA15 PE=2 SV=2	_	_	_	_	_	PF03330.15|DPBB_1|Lytic transglycolase|XM_015773713.2|m.8148:67-155;PF01357.18|Pollen_allerg_1|Pollen allergen|XM_015773713.2|m.8148:166-243
LOC107277064	17.4614247243563	7.73159438832105	1.17429463260168	0.148031900450782	0.999996531268735	up	no	31.743866026379	17.5385100900562	3.10189805663362	11.0088241797862	6.90815789777239	5.27780108740455	NC_029256.1	10720226	10721731	-	LOC107277064	--	GO:0006979|response to oxidative stress; GO:0032922|circadian regulation of gene expression; GO:0042744|hydrogen peroxide catabolic process; GO:0042752|regulation of circadian rhythm; GO:0097167|circadian regulation of translation	GO:0005576|extracellular region	GO:0004601|peroxidase activity; GO:0020037|heme binding; GO:0046872|metal ion binding	--	--	1339	XP_015626351.1	XP_015626351.1 peroxidase 2 [Oryza sativa Japonica Group]	sp|Q9FEQ8|PER2_MAIZE	sp|Q9FEQ8|PER2_MAIZE Peroxidase 2 OS=Zea mays GN=PER2 PE=2 SV=1	39947.LOC_Os01g18970.1	peroxidase precursor, putative	_	_	NOG298096	PF00141.20|peroxidase|Peroxidase|XM_015770865.2|m.3504:49-308
LOC107277065	6.76571949398338	9.07646189723329	-0.423344	0.248360713652975	0.999996531268735	down	no	6.32955436464896	6.96003589502658	7.00756822227459	10.7645546847286	11.4078466154247	5.05698439154657	NC_029256.1	2275064	2276832	+	LOC107277065	--	GO:0009247|glycolipid biosynthetic process; GO:0016036|cellular response to phosphate starvation; GO:0046506|sulfolipid biosynthetic process	GO:0009507|chloroplast; GO:0009536|plastid; GO:0009941|chloroplast envelope; GO:0016021|integral component of membrane; GO:0031969|chloroplast membrane	GO:0008194|UDP-glycosyltransferase activity	--	--	736	XP_015613140.1	XP_015613140.1 sulfoquinovosyl transferase SQD2-like [Oryza sativa Japonica Group]	sp|Q8S4F6|SQD2_ARATH	sp|Q8S4F6|SQD2_ARATH Sulfoquinovosyl transferase SQD2 OS=Arabidopsis thaliana GN=SQD2 PE=1 SV=1	39947.LOC_Os01g04920.1	glycosyl transferase, group 1 domain containing protein, expressed	COG0438	KOG1111	_	PF13439.3|Glyco_transf_4|Glycosyltransferase Family 4|XM_015757654.2|m.969:141-242;PF13579.3|Glyco_trans_4_4|Glycosyl transferase 4-like domain|XM_015757654.2|m.969:137-242;PF13477.3|Glyco_trans_4_2|Glycosyl transferase 4-like|XM_015757654.2|m.969:144-239
LOC107277070	7.49301639867776	5.80251355607198	0.368308535617067	0.321979620083091	0.999996531268735	up	no	9.83249039637316	7.39189959414078	5.25465920551934	6.42481299069994	6.82011818801765	4.16260948949835	NC_029258.1	21371164	21375804	+	LOC107277070	--	--	--	--	--	--	746	XP_015628920.1	XP_015628920.1 uncharacterized protein LOC107277070 [Oryza sativa Japonica Group]	_	_	39947.LOC_Os03g38500.1	expressed protein	_	_	NOG282721	_
LOC107277076	5.08971934066664	4.14017254755953	0.29724653240927	0.329636293965617	0.999996531268735	up	no	3.66403469326083	5.50749943479346	6.09762389394563	4.52141038107171	4.16389746822892	3.73520979337795	NC_029256.1	6762324	6766049	-	LOC107277076	--	GO:0016042|lipid catabolic process	GO:0005576|extracellular region; GO:0005773|vacuole	GO:0016788|hydrolase activity, acting on ester bonds	--	--	2122	XP_025879791.1	XP_025879791.1 GDSL esterase/lipase At1g31550 [Oryza sativa Japonica Group]	sp|Q9C857|GDL16_ARATH	sp|Q9C857|GDL16_ARATH GDSL esterase/lipase At1g31550 OS=Arabidopsis thaliana GN=At1g31550 PE=2 SV=1	39947.LOC_Os01g12381.1	GDSL-like lipase/acylhydrolase, putative, expressed	_	_	NOG289106	_
LOC107277086	3.17682	3.13217640227249	0.020353021619639	0.990862108188197	0.999996531268735	up	no	2.86240814488737	3.10369820687047	3.56435141801815	3.28361747677399	2.33812419233733	3.77478753770616	NC_029258.1	335434	337293	+	LOC107277086	--	--	--	--	--	--	986	BAS81860.1	BAS81860.1 Os03g0105401 [Oryza sativa Japonica Group]	_	_	_	_	_	_	_	_
LOC107277087	0.654912116665383	0.254455085972877	1.33014094668004	0.15839262117379	0.999996531268735	up	no	0.34058963098907	0.945781014306866	0.678365704700212	0.110762411817513	0.606935798243059	0.0456670478580594	NC_029258.1	7067938	7071032	-	LOC107277087	--	GO:0002237|response to molecule of bacterial origin; GO:0006486|protein glycosylation; GO:0006952|defense response; GO:0009877|nodulation; GO:1900150|regulation of defense response to fungus; GO:1902290|positive regulation of defense response to oomycetes	GO:0005775|vacuolar lumen; GO:0005886|plasma membrane; GO:0016021|integral component of membrane	GO:0004713|protein tyrosine kinase activity; GO:0005524|ATP binding	--	--	3095	XP_015629774.1	XP_015629774.1 serine/threonine receptor-like kinase NFP [Oryza sativa Japonica Group]	sp|Q0GXS4|NFP_MEDTR	sp|Q0GXS4|NFP_MEDTR Serine/threonine receptor-like kinase NFP OS=Medicago truncatula GN=NFP PE=1 SV=1	39947.LOC_Os03g13080.1	LYK, putative	_	KOG1187	_	PF07714.14|Pkinase_Tyr|Protein tyrosine kinase|XM_015774288.2|m.9667:366-486;PF00069.22|Pkinase|Protein kinase domain|XM_015774288.2|m.9667:365-484
LOC107277090	3.68898879758845	2.4714438475097	0.575951122939307	0.0969121110697126	0.999996531268735	up	no	4.09157932282795	3.93464132033462	3.04074574960277	2.38224104093351	3.36663510112513	1.66545540047045	NC_029265.1	21386222	21387692	+	LOC107277090	--	GO:0043161|proteasome-mediated ubiquitin-dependent protein catabolic process	GO:0016021|integral component of membrane	GO:0046872|metal ion binding; GO:0061630|ubiquitin protein ligase activity	--	--	1471	XP_015613179.2	XP_015613179.2 probable E3 ubiquitin-protein ligase ATL45 [Oryza sativa Japonica Group]	sp|Q9C7E9|ATL20_ARATH	sp|Q9C7E9|ATL20_ARATH RING-H2 finger protein ATL20 OS=Arabidopsis thaliana GN=ATL20 PE=2 SV=2	39947.LOC_Os10g39936.1	zinc finger, C3HC4 type domain containing protein, expressed	_	KOG0800	_	PF13639.3|zf-RING_2|Ring finger domain|XM_015757693.2|m.15179:173-216;PF12678.4|zf-rbx1|RING-H2 zinc finger domain|XM_015757693.2|m.15179:171-216;PF13923.3|zf-C3HC4_2|Zinc finger, C3HC4 type (RING finger)|XM_015757693.2|m.15179:174-215;PF17123.2|zf-RING_11|RING-like zinc finger|XM_015757693.2|m.15179:173-202;PF13445.3|zf-RING_UBOX|RING-type zinc-finger|XM_015757693.2|m.15179:174-213;PF12861.4|zf-…
LOC107277102	0.698609280085663	0.604509031391724	0.205556145465021	0.863288948321761	0.999996531268735	up	no	0.197862182055029	0.45623320437652	1.44173245382544	0.696574547026368	0.118294308141406	0.998658239007397	NC_029262.1	4181681	4185098	-	LOC107277102	--	GO:0010189|vitamin E biosynthetic process; GO:0032259|methylation	GO:0005737|cytoplasm; GO:0009706|chloroplast inner membrane; GO:0016021|integral component of membrane	GO:0008757|S-adenosylmethionine-dependent methyltransferase activity; GO:0102550|2-methyl-6-geranylgeranyl-1,4-benzoquinol methyltransferase activity	ko:K12502|VTE3,APG1	ko00130|Ubiquinone and other terpenoid-quinone biosynthesis; ko01100|Metabolic pathways; ko01110|Biosynthesis of secondary metabolites	2406	XP_015647024.1	XP_015647024.1 2-methyl-6-phytyl-1,4-hydroquinone methyltransferase 1, chloroplastic [Oryza sativa Japonica Group]	sp|Q6ZLD3|BQMT1_ORYSJ	sp|Q6ZLD3|BQMT1_ORYSJ 2-methyl-6-phytyl-1,4-hydroquinone methyltransferase 1, chloroplastic OS=Oryza sativa subsp. japonica GN=ARSM2 PE=2 SV=1	39947.LOC_Os07g08200.1	methyltransferase domain containing protein, putative, expressed	COG0500	KOG1540	_	PF13649.3|Methyltransf_25|Methyltransferase domain|XM_015791538.2|m.9365:107-199;PF08241.9|Methyltransf_11|Methyltransferase domain|XM_015791538.2|m.9365:108-202;PF01209.15|Ubie_methyltran|ubiE/COQ5 methyltransferase family|XM_015791538.2|m.9365:102-221;PF13847.3|Methyltransf_31|Methyltransferase domain|XM_015791538.2|m.9365:103-205;PF08242.9|Methyltransf_12|Methyltransferase domain|XM_015791538.…
LOC107277105	12.3216210216058	6.35044264476847	0.955163381826663	0.171912722821555	0.999996531268735	up	no	12.3709897026749	18.2474321409647	6.34644122117774	5.15121400737344	11.7912386517978	2.10887527513416	NC_029262.1	28435904	28437612	-	LOC107277105	--	--	--	--	--	--	1050	XP_015645662.1	XP_015645662.1 protein LURP-one-related 2 [Oryza sativa Japonica Group]	sp|Q8LG32|LOR2_ARATH	sp|Q8LG32|LOR2_ARATH Protein LURP-one-related 2 OS=Arabidopsis thaliana GN=At1g53870 PE=2 SV=2	39947.LOC_Os07g47540.1	DUF567 domain containing protein, putative, expressed	_	_	NOG234470	PF04525.9|LOR|LURP-one-related|XM_015790176.2|m.14447:50-128;PF04525.9|LOR|LURP-one-related|XM_015790176.2|m.14447:196-249
LOC107277107	1.13868451973519	1.48295161892838	-0.378185	0.547647852204239	0.999996531268735	down	no	1.91617739060169	0.889569578664507	0.610306589939375	1.34606363040248	2.33782092295961	0.764970303423049	NC_029258.1	30355588	30356634	-	LOC107277107	--	--	--	--	--	--	1047	XP_015630239.1	XP_015630239.1 uncharacterized protein LOC107277107 [Oryza sativa Japonica Group]	_	_	39947.LOC_Os03g52920.1	expressed protein	_	_	NOG242378	_
LOC107277114	1.73362586641676	2.25079423980704	-0.374739	0.654047584806648	0.999996531268735	down	no	0.55484430072774	1.66705427909818	2.97897901942436	2.15310395388467	0.480994583698045	4.1182841818384	NC_029257.1	10851281	10853939	-	LOC107277114	--	--	--	--	--	--	1556	BAS78162.1	BAS78162.1 Os02g0287700 [Oryza sativa Japonica Group]	_	_	_	_	_	_	_	_
LOC107277115	7.57868359648835	6.30570446692797	0.264905979848446	0.625191204029363	0.999996531268735	up	no	8.20655902356509	8.9198341471196	5.60965761878035	9.23522001400612	7.15515348741342	2.52673989936436	NC_029261.1	20254082	20257722	-	LOC107277115	--	GO:0006869|lipid transport	GO:0016020|membrane	GO:0008289|lipid binding	--	--	687	XP_015641826.1	XP_015641826.1 non-specific lipid-transfer protein 4.1 isoform X2 [Oryza sativa Japonica Group]	sp|Q7XJ39|NLT2A_ORYSJ	sp|Q7XJ39|NLT2A_ORYSJ Non-specific lipid-transfer protein 2A OS=Oryza sativa subsp. japonica GN=LTP2-A PE=3 SV=2	_	_	_	_	_	PF00234.19|Tryp_alpha_amyl|Protease inhibitor/seed storage/LTP family|XM_015786340.2|m.5299:35-121;PF14368.3|LTP_2|Probable lipid transfer|XM_015786340.2|m.5299:18-112
LOC107277120	3.99564637059642	4.76013245233114	-0.251994	0.0627077070073671	0.999996531268735	down	no	4.27373045689353	3.91335860866277	3.79985004623296	4.56687756300408	4.91285273524511	4.80066705874424	NC_029262.1	506056	511280	+	LOC107277120	--	--	--	--	--	--	3111	XP_015644692.1	XP_015644692.1 uncharacterized protein LOC107277120 [Oryza sativa Japonica Group]	_	_	_	_	_	_	_	PF03031.15|NIF|NLI interacting factor-like phosphatase|XM_015789206.2|m.8305:578-762
LOC107277127	3.8092763471568	3.84773265494075	-0.0144539	0.928449579497706	0.999996531268735	down	no	2.50237927275095	3.8935255637841	5.03192420493535	3.84496013678567	2.49760314642261	5.20063468161398	NC_029265.1	2837319	2845313	+	LOC107277127	--	GO:0006351|transcription, DNA-templated; GO:0006355|regulation of transcription, DNA-templated	GO:0005634|nucleus	GO:0003677|DNA binding; GO:0008289|lipid binding	--	--	7202	XP_015613255.1	XP_015613255.1 pentatricopeptide repeat-containing protein At3g22470, mitochondrial [Oryza sativa Japonica Group]	sp|A2Z8L4|HOX9_ORYSI	sp|A2Z8L4|HOX9_ORYSI Homeobox-leucine zipper protein HOX9 OS=Oryza sativa subsp. indica GN=HOX9 PE=2 SV=2	_	_	_	_	_	PF13041.3|PPR_2|PPR repeat family|XM_015757769.2|m.11404:245-293;PF13041.3|PPR_2|PPR repeat family|XM_015757769.2|m.11404:280-329;PF13041.3|PPR_2|PPR repeat family|XM_015757769.2|m.11404:315-364;PF13041.3|PPR_2|PPR repeat family|XM_015757769.2|m.11404:351-394;PF13041.3|PPR_2|PPR repeat family|XM_015757769.2|m.11404:457-505;PF13041.3|PPR_2|PPR repeat family|XM_015757769.2|m.11404:560-609;PF13041.3…
LOC107277136	0.917117243750061	0.797534035305378	0.199228727729285	0.762647043242629	0.999996531268735	up	no	0.925279708502236	1.11884194537165	0.707230077376297	0.719764979791728	1.44136652010664	0.231470606017765	NC_029267.1	27087733	27092271	+	LOC107277136	--	GO:0006351|transcription, DNA-templated; GO:0006355|regulation of transcription, DNA-templated	GO:0005634|nucleus	GO:0003677|DNA binding; GO:0003700|DNA-binding transcription factor activity; GO:0046983|protein dimerization activity	--	--	1978	XP_015618735.1	XP_015618735.1 transcription factor NAI1 isoform X2 [Oryza sativa Japonica Group]	sp|Q9T072|BH025_ARATH	sp|Q9T072|BH025_ARATH Transcription factor bHLH25 OS=Arabidopsis thaliana GN=BHLH25 PE=2 SV=2	39947.LOC_Os12g43620.1	helix-loop-helix DNA-binding domain containing protein	_	_	NOG295185	PF00010.23|HLH|Helix-loop-helix DNA-binding domain|XM_015763249.2|m.11769:168-213
LOC107277142	2.32121989839256	3.20963219836344	-0.465811	0.557081660089626	0.999996531268735	down	no	3.73146526009225	1.83882650794839	1.39336792713705	2.01135116729126	6.64573909446097	0.971806333338104	NC_029261.1	20087724	20089203	-	LOC107277142	--	GO:0043161|proteasome-mediated ubiquitin-dependent protein catabolic process	GO:0016021|integral component of membrane	GO:0046872|metal ion binding; GO:0061630|ubiquitin protein ligase activity	--	--	1211	XP_015642795.1	XP_015642795.1 RING-H2 finger protein ATL43 [Oryza sativa Japonica Group]	sp|Q5EAE9|ATL43_ARATH	sp|Q5EAE9|ATL43_ARATH RING-H2 finger protein ATL43 OS=Arabidopsis thaliana GN=ATL43 PE=2 SV=2	_	_	_	_	_	PF13639.3|zf-RING_2|Ring finger domain|XM_015787309.2|m.5265:118-161;PF17123.2|zf-RING_11|RING-like zinc finger|XM_015787309.2|m.5265:118-147;PF13923.3|zf-C3HC4_2|Zinc finger, C3HC4 type (RING finger)|XM_015787309.2|m.5265:118-160;PF12678.4|zf-rbx1|RING-H2 zinc finger domain|XM_015787309.2|m.5265:131-161;PF00097.22|zf-C3HC4|Zinc finger, C3HC4 type (RING finger)|XM_015787309.2|m.5265:119-160
LOC107277144	1.55203239071782	0.581679685844925	1.40054	0.0478420872451815	0.999996531268735	up	no	1.45688641381773	2.29201126991468	0.907199488421052	0.757088481835698	0.842282644037584	0.145667931661493	NC_029256.1	42363934	42367485	-	LOC107277144	--	GO:0006857|oligopeptide transport; GO:0009624|response to nematode; GO:0015706|nitrate transport; GO:0042128|nitrate assimilation; GO:0071472|cellular response to salt stress	GO:0005886|plasma membrane; GO:0016021|integral component of membrane	GO:0015112|nitrate transmembrane transporter activity	--	--	2264	XP_015635338.1	XP_015635338.1 protein NRT1/ PTR FAMILY 2.3 [Oryza sativa Japonica Group]	sp|Q9M175|PTR39_ARATH	sp|Q9M175|PTR39_ARATH Protein NRT1/ PTR FAMILY 2.3 OS=Arabidopsis thaliana GN=NPF2.3 PE=2 SV=1	_	_	_	_	_	PF00854.18|PTR2|POT family|XM_015779852.2|m.11661:88-513
LOC107277150	0.427608748960241	0.195576775801585	1.08996429057664	0.193973065484915	0.999996531268735	up	no	0.565602616225169	0.398365846390821	0.318857784264733	0.0633565581014276	0.445008548012191	0.0783652212911366	NC_029260.1	8460130	8478337	+	LOC107277150	--	--	--	--	--	--	3006	XP_015638365.1	XP_015638365.1 uncharacterized protein LOC107277150 [Oryza sativa Japonica Group]	_	_	_	_	_	_	_	_
LOC107277155	1.91868948780002	1.50090795042245	0.352205123911223	0.296614182790952	0.999996531268735	up	no	1.65621	2.54834894683849	1.55151108855756	1.68129211443953	1.53065992750642	1.29077180932141	NC_029260.1	28585411	28589067	+	LOC107277155	--	--	--	--	--	--	1574	XP_015640672.1	XP_015640672.1 uncharacterized protein LOC107277155 isoform X1 [Oryza sativa Japonica Group]	_	_	_	_	_	_	_	_
LOC107277161	4.95793959317593	6.66323617233786	-0.425739	0.446229767720174	0.999996531268735	down	no	4.72001188545349	3.70678835952514	6.44701853454915	4.00261094187406	3.64464416479542	12.3424534103441	NC_029259.1	19563881	19576461	+	LOC107277161	--	GO:0007275|multicellular organism development; GO:0045893|positive regulation of transcription, DNA-templated; GO:2000032|regulation of secondary shoot formation	GO:0005634|nucleus	--	--	--	2046	XP_015634456.1	XP_015634456.1 protein LAX PANICLE 2 [Oryza sativa Japonica Group]	sp|G3XKQ9|LAX2_ORYSJ	sp|G3XKQ9|LAX2_ORYSJ Protein LAX PANICLE 2 OS=Oryza sativa subsp. japonica GN=LAX2 PE=1 SV=1	39947.LOC_Os04g32510.1	expressed protein	_	_	NOG266645	_
LOC107277162	0.503893546631464	0.239663012458944	1.04148743316731	0.350663121602069	0.999996531268735	up	no	0.369122686344108	0.722169137980201	0.420388815570083	0.325769418090472	0.39321961928636	0	NC_029266.1	3482265	3485409	+	LOC107277162	--	--	--	--	--	--	2644	EEC67753.1	EEC67753.1 hypothetical protein OsI_35276 [Oryza sativa Indica Group]	_	_	_	_	_	_	_	PF13968.3|DUF4220|Domain of unknown function (DUF4220)|XM_015760503.2|m.1760:70-464
LOC107277163	5.73520599990838	4.09916763684868	0.483512435394266	0.233622378258197	0.999996531268735	up	no	6.64624	6.58791051490794	3.97146539681421	4.82307969640439	5.02698575750627	2.44743745663539	NC_029266.1	5010421	5013729	-	LOC107277163	--	--	--	--	--	--	1540	XP_015617042.1	XP_015617042.1 ena/VASP-like protein [Oryza sativa Japonica Group]	_	_	39947.LOC_Os11g09350.1	expressed protein	_	_	NOG268437	_
LOC107277164	18.1275250297407	19.7071703220795	-0.120475	0.803441414922933	0.999996531268735	down	no	10.4890735844379	16.314978389925	27.5785231148591	21.7656929889019	8.68907369359812	28.6667442837386	NC_029266.1	13632330	13637436	-	LOC107277164	--	--	--	--	--	--	1890	XP_015617650.1	XP_015617650.1 uncharacterized protein LOC107277164 [Oryza sativa Japonica Group]	_	_	_	_	_	_	_	PF12776.4|Myb_DNA-bind_3|Myb/SANT-like DNA-binding domain|XM_015762164.2|m.3314:155-247
LOC107277165	0.643912312720793	0.960466319804749	-0.569581	0.519634422736953	0.999996531268735	down	no	1.38690869635659	0.411857479207407	0.132970762598382	0.887748585126368	1.51325387424182	0.480396500046058	NC_029261.1	5457419	5459510	+	LOC107277165	--	--	--	--	--	--	1373	XP_025882076.1	XP_025882076.1 uncharacterized protein LOC107277165 [Oryza sativa Japonica Group]	_	_	_	_	_	_	_	PF08879.7|WRC|WRC|XM_026026291.1|m.2706:155-192
LOC107277170	0.315010009506318	2.96494104551976	-3.19431	0.0015324207709485	0.204558215863764	down	no	0.466447589677053	0.228145049201876	0.250437389640026	5.79970625938846	2.77198127332837	0.323135603842464	NC_029262.1	1401633	1402361	+	LOC107277170	--	GO:0006952|defense response; GO:0009607|response to biotic stimulus	GO:0005576|extracellular region	--	--	--	729	XP_015645339.1	XP_015645339.1 pathogenesis-related protein PRB1-2 [Oryza sativa Japonica Group]	sp|P35792|PR12_HORVU	sp|P35792|PR12_HORVU Pathogenesis-related protein PRB1-2 OS=Hordeum vulgare PE=2 SV=1	_	_	_	_	_	PF00188.23|CAP|Cysteine-rich secretory protein family|XM_015789853.2|m.8598:33-160
LOC107277178	22.833441083074	17.8568999038359	0.354490658071111	0.138128351758304	0.999996531268735	up	no	20.2989832628547	26.8553614532377	21.3459785331295	18.1518707055734	20.6698388323766	14.7489901735578	NC_029257.1	20832784	20835480	-	LOC107277178	--	--	--	--	--	--	789	XP_015623344.1	XP_015623344.1 uncharacterized protein LOC107277178 isoform X1 [Oryza sativa Japonica Group]	_	_	39947.LOC_Os02g34730.1	transposon protein, putative, Mariner sub-class, expressed	_	_	NOG290129	_
LOC107277179	21.2721841079534	17.9128760347883	0.247844055338907	0.18887473908538	0.999996531268735	up	no	18.8355652425621	22.7192208114033	22.2617662698947	18.6715503581266	17.2071828420984	17.8599	NC_029260.1	6255232	6257940	-	LOC107277179	--	GO:0016192|vesicle-mediated transport	GO:0005783|endoplasmic reticulum; GO:0005789|endoplasmic reticulum membrane; GO:0016021|integral component of membrane	--	ko:K20359|RABAC1,PRAF1	--	1220	EAY96881.1	EAY96881.1 hypothetical protein OsI_18804 [Oryza sativa Indica Group]	sp|Q9LIC6|PR1F3_ARATH	sp|Q9LIC6|PR1F3_ARATH PRA1 family protein F3 OS=Arabidopsis thaliana GN=PRA1F3 PE=1 SV=1	_	_	_	_	_	PF03208.16|PRA1|PRA1 family protein|XM_015782169.2|m.10593:79-217
LOC107277180	0.226578988335385	0.252320760369241	-0.14901	0.717020800604573	0.999996531268735	down	no	0.241087335423913	0.309208971521093	0.129440658061148	0.216045	0.295961288098672	0.244955828632052	NC_029263.1	8788247	8795463	-	LOC107277180	--	GO:0006306|DNA methylation; GO:0032776|DNA methylation on cytosine; GO:0035563|positive regulation of chromatin binding; GO:0050832|defense response to fungus; GO:0060964|regulation of gene silencing by miRNA; GO:0060966|regulation of gene silencing by RNA; GO:0060968|regulation of gene silencing; GO:0070829|heterochromatin maintenance; GO:0071360|cellular response to exogenous dsRNA; GO:0080188|…	GO:0000419|RNA polymerase V complex; GO:0005634|nucleus; GO:0031618|nuclear pericentric heterochromatin; GO:0090577|RNA polymerase IV transcription factor complex	GO:0003677|DNA binding; GO:0004386|helicase activity; GO:0005524|ATP binding	--	--	6347	BAD05447.1	BAD05447.1 putative SNF2 domain/helicase domain-containing protein [Oryza sativa Japonica Group]	sp|Q9SIW2|CHR35_ARATH	sp|Q9SIW2|CHR35_ARATH Protein CHROMATIN REMODELING 35 OS=Arabidopsis thaliana GN=DRD1 PE=1 SV=1	39947.LOC_Os08g14610.1	DRD1, putative	COG0553	KOG0390	_	PF00176.20|SNF2_N|SNF2 family N-terminal domain|XM_026027532.1|m.1623:153-333;PF00271.28|Helicase_C|Helicase conserved C-terminal domain|XM_026027532.1|m.1623:475-586
LOC107277191	5.48676659237666	7.23531653359186	-0.398465	0.574334214967315	0.999996531268735	down	no	2.30485057670264	4.39219386095513	9.7632553394722	11.5678143856069	2.75596580921694	7.38216940595174	NC_029259.1	23382085	23383307	-	LOC107277191	--	--	--	--	--	--	1034	XP_015634592.1	XP_015634592.1 uncharacterized protein LOC107277191 isoform X2 [Oryza sativa Japonica Group]	_	_	_	_	_	_	_	_
LOC107277201	4.08302840452365	4.63205483218935	-0.181595	0.771624291778649	0.999996531268735	down	no	4.10605415112462	4.54577773305621	3.59725332939011	1.04657887473751	3.99244572995771	8.85713989187284	NC_029259.1	4169469	4170952	-	LOC107277201	--	--	--	--	--	--	1383	XP_015634432.1	XP_015634432.1 paramyosin, long form [Oryza sativa Japonica Group]	_	_	39947.LOC_Os04g07830.1	conserved hypothetical protein	_	_	NOG245174	_
LOC107277204	21.0313167382736	32.1621992690632	-0.61259	0.20191417038901	0.999996531268735	down	no	16.9016485596452	19.5182803332891	26.6740213218865	26.5775300752913	18.1791396711958	51.7299280607026	NC_029266.1	12076746	12078589	+	LOC107277204	--	GO:0006351|transcription, DNA-templated; GO:0006357|regulation of transcription by RNA polymerase II; GO:0006400|tRNA modification; GO:0080178|5-carbamoylmethyl uridine residue modification	GO:0005634|nucleus; GO:0005737|cytoplasm; GO:0033588|Elongator holoenzyme complex	GO:0005516|calmodulin binding; GO:0005524|ATP binding	ko:K15456|KTI12	--	847	XP_015615986.1	XP_015615986.1 protein KTI12 homolog [Oryza sativa Japonica Group]	sp|B8BK80|KTI12_ORYSI	sp|B8BK80|KTI12_ORYSI Protein KTI12 homolog OS=Oryza sativa subsp. indica GN=OsI_35919 PE=3 SV=2	_	_	_	_	_	PF08433.7|KTI12|Chromatin associated protein KTI12|XM_015760500.2|m.3194:111-196
LOC107277207	0.711608213216853	0.712340378531847	-0.00146306	0.97207126281044	0.999996531268735	down	no	0.847845823082487	0.7058577861779	0.581121030390171	0.707240687305166	0.754949881666373	0.674830566624003	NC_029261.1	30751164	30753744	+	LOC107277207	--	--	--	--	--	--	1880	XP_015642444.1	XP_015642444.1 uncharacterized protein LOC4342091 [Oryza sativa Japonica Group]	_	_	39947.LOC_Os06g50670.1	expressed protein	_	_	NOG266175	PF07762.11|DUF1618|Protein of unknown function (DUF1618)|XM_015787619.2|m.7931:219-415
LOC107277220	0.332534525711333	1.51689170507825	-2.15628	0.00172151359688326	0.221832102359962	down	no	0.591551799241907	0.159633104612518	0.246418673279575	2.49058544549072	1.21222216452092	0.847867505223119	NC_029265.1	12890225	12894642	-	LOC107277220	--	GO:0015996|chlorophyll catabolic process	GO:0009570|chloroplast stroma	GO:0051743|red chlorophyll catabolite reductase activity	--	--	1469	XP_015614207.1	XP_015614207.1 red chlorophyll catabolite reductase [Oryza sativa Japonica Group]	sp|Q9MTQ6|RCCR_HORVU	sp|Q9MTQ6|RCCR_HORVU Red chlorophyll catabolite reductase (Fragment) OS=Hordeum vulgare GN=rccR PE=1 SV=1	_	_	_	_	_	PF06405.8|RCC_reductase|Red chlorophyll catabolite reductase (RCC reductase)|XM_015758721.2|m.12945:60-320
LOC107277227	1.35928349020547	1.28726745668291	0.0779452168807476	0.901438509872198	0.999996531268735	up	no	0.980346808122736	2.08239675551577	1.01510690697789	1.34915024498753	1.96933713777683	0.543314987284381	NC_029264.1	18163068	18164889	+	LOC107277227	--	--	--	--	--	--	1214	EAZ09474.1	EAZ09474.1 hypothetical protein OsI_31746 [Oryza sativa Indica Group]	_	_	_	_	_	_	_	_
LOC107277228	16.6586907865394	11.1476905801203	0.579102345883505	0.423638726340379	0.999996531268735	up	no	16.9381453174937	19.2183835804089	13.8195434617157	5.83798076411567	24.3131864632914	3.2919045129538	NC_029261.1	28957989	28960393	+	LOC107277228	--	GO:0042273|ribosomal large subunit biogenesis	GO:0005737|cytoplasm	GO:0003676|nucleic acid binding; GO:0008270|zinc ion binding	--	--	1331	XP_015643353.1	XP_015643353.1 cytoplasmic 60S subunit biogenesis factor REI1 homolog 1 [Oryza sativa Japonica Group]	sp|Q8H1G5|REIL1_ARATH	sp|Q8H1G5|REIL1_ARATH Cytoplasmic 60S subunit biogenesis factor REI1 homolog 1 OS=Arabidopsis thaliana GN=REIL1 PE=1 SV=1	_	_	_	_	_	_
LOC107277230	1.06369824467235	0.38971108265602	1.42555911146038	0.0432938021062629	0.999996531268735	up	no	0.928613733622954	1.96818263420703	0.29429836618707	0.483980182618764	0.372435260227335	0.31271780512196	NC_029257.1	30352712	30359171	-	LOC107277230	--	--	--	--	--	--	5273	EEC73932.1	EEC73932.1 hypothetical protein OsI_08793 [Oryza sativa Indica Group]	_	_	_	_	_	_	_	_
LOC107277236	1.38606750587755	2.06570913525529	-0.572236	0.169757305909463	0.999996531268735	down	no	1.98356837510167	0.970186821730978	1.20445	1.90449813652891	1.9369707172254	2.35565855201156	NC_029264.1	14453177	14454341	+	LOC107277236	--	--	--	--	--	--	720	XP_015651159.1	XP_015651159.1 heavy metal-associated isoprenylated plant protein 8 [Oryza sativa Japonica Group]	_	_	_	_	_	_	_	_
LOC107277239	1.19630380683845	0.98276143326081	0.281074318882853	0.359944753130647	0.999996531268735	up	no	1.39073222214729	1.32367840926766	0.874500789100414	1.05259661193566	1.02772211967744	0.867965568169331	NC_029262.1	21674753	21678255	-	LOC107277239	--	--	--	--	--	--	2683	XP_015645281.1	XP_015645281.1 uncharacterized protein LOC107277239 [Oryza sativa Japonica Group]	_	_	_	_	_	_	_	PF04827.11|Plant_tran|Plant transposon protein|XM_015789795.2|m.12474:185-387;PF13359.3|DDE_Tnp_4|DDE superfamily endonuclease|XM_015789795.2|m.12474:236-378
LOC107277244	1.21740785677534	1.16276843838744	0.0656965402565894	0.92163423794964	0.999996531268735	up	no	1.31974401115662	1.16997319228062	1.16250636688877	0.762261231115271	0.897515917537148	1.82852816650989	NC_029260.1	24774396	24776044	+	LOC107277244	--	--	--	--	--	--	1649	XP_015638874.1	XP_015638874.1 serine/arginine repetitive matrix protein 1 [Oryza sativa Japonica Group]	_	_	_	_	_	_	_	_
LOC107277245	3.64006256213756	3.83913429546443	-0.0766128	0.666961233577428	0.999996531268735	down	no	3.31984779834471	3.70125625765484	3.89908363041312	3.93751229949983	3.55514733220034	4.02474325469313	NC_029264.1	19929686	19932045	+	LOC107277245	--	GO:0071596|ubiquitin-dependent protein catabolic process via the N-end rule pathway	GO:0005737|cytoplasm	GO:0008270|zinc ion binding; GO:0061630|ubiquitin protein ligase activity	--	--	1393	XP_015612398.1	XP_015612398.1 E3 ubiquitin-protein ligase PRT1 isoform X1 [Oryza sativa Japonica Group]	sp|Q8LBL5|PRT1_ARATH	sp|Q8LBL5|PRT1_ARATH E3 ubiquitin-protein ligase PRT1 OS=Arabidopsis thaliana GN=PRT1 PE=2 SV=2	39947.LOC_Os09g33740.1	Zinc finger, ZZ type domain containing protein, expressed	_	KOG4159;KOG4582	_	PF00569.14|ZZ|Zinc finger, ZZ type|XM_015756912.2|m.9672:154-195;PF13920.3|zf-C3HC4_3|Zinc finger, C3HC4 type (RING finger)|XM_015756912.2|m.9672:59-102;PF13445.3|zf-RING_UBOX|RING-type zinc-finger|XM_015756912.2|m.9672:62-88;PF00097.22|zf-C3HC4|Zinc finger, C3HC4 type (RING finger)|XM_015756912.2|m.9672:62-99
LOC107277247	0.801885703897822	0.742103105636811	0.110346186988764	0.859070595122162	0.999996531268735	up	no	0.894842875985715	0.781568331147404	0.729245904560348	0.465384882986388	1.0967349925674	0.664189441356644	NC_029263.1	4848598	4850131	-	LOC107277247	--	--	--	--	--	--	1064	XP_015649079.2	XP_015649079.2 uncharacterized protein LOC107277247 isoform X1 [Oryza sativa Japonica Group]	_	_	_	_	_	_	_	_
LOC107277248	10.3919907358692	10.8222207416157	-0.0584694	0.851725795051597	0.999996531268735	down	no	7.68409370534881	9.47711451343387	14.014763988825	11.1238704971433	6.29275097874111	15.0500407489628	NC_029258.1	21518914	21521947	-	LOC107277248	--	--	--	--	--	--	2664	BAF24759.1	BAF24759.1 Os09g0315200, partial [Oryza sativa Japonica Group]	_	_	_	_	_	_	_	_
LOC107277250	0.570799029013006	0.540654432796692	0.0768918124451499	0.939757349355418	0.999996531268735	up	no	1.03620939288161	0.346773156581584	0.329414537575824	0.671996134781653	0.798842316646976	0.151124846961448	NC_029266.1	18902922	18904507	-	LOC107277250	--	GO:0009555|pollen development; GO:0018344|protein geranylgeranylation; GO:0048364|root development	GO:0005829|cytosol; GO:0005968|Rab-protein geranylgeranyltransferase complex	GO:0004663|Rab geranylgeranyltransferase activity; GO:0046872|metal ion binding	--	--	1247	XP_015616266.1	XP_015616266.1 geranylgeranyl transferase type-2 subunit beta 1 [Oryza sativa Japonica Group]	sp|Q84J75|PGTB1_ARATH	sp|Q84J75|PGTB1_ARATH Geranylgeranyl transferase type-2 subunit beta 1 OS=Arabidopsis thaliana GN=RGTB1 PE=1 SV=1	39947.LOC_Os11g32090.1	geranylgeranyl transferase type-2 subunit beta, putative	COG5029	KOG0366	_	_
LOC107277254	4.41771294992154	5.30510276846266	-0.263536	0.727761900212568	0.999996531268735	down	no	2.17778614537647	3.58797822996496	7.48737447442318	4.57935506985604	1.11927681894245	10.2166764165895	NC_029257.1	6543036	6544001	-	LOC107277254	--	--	GO:0005576|extracellular region	--	--	--	890	XP_025881563.1	XP_025881563.1 uncharacterized protein LOC107280997 [Oryza sativa Japonica Group]	sp|P31110|TLP_ORYSJ	sp|P31110|TLP_ORYSJ Thaumatin-like protein OS=Oryza sativa subsp. japonica GN=Os12g0628600 PE=1 SV=1	_	_	_	_	_	PF00314.14|Thaumatin|Thaumatin family|XM_026023026.1|m.14300:36-138
LOC107277260	4.00767326415141	2.02328975093096	0.982544423237802	0.243328128971197	0.999996531268735	up	no	7.22040685991679	3.99802261702326	0.804590315514169	3.32676757823159	1.45956977122165	1.28353190333963	NC_029260.1	21247532	21249437	+	LOC107277260	--	--	--	--	--	--	1248	XP_015638819.1	XP_015638819.1 uncharacterized protein LOC107277260 [Oryza sativa Japonica Group]	_	_	_	_	_	_	_	PF06749.9|DUF1218|Protein of unknown function (DUF1218)|XM_015783333.2|m.13183:72-154
LOC107277261	6.7604863320614	7.35450141692232	-0.121328	0.343337586140691	0.999996531268735	down	no	6.67461903005751	6.85411002405925	6.75272994206743	7.42084723120152	7.14319717624738	7.49945984331807	NC_029256.1	38031389	38035724	+	LOC107277261	--	GO:0006397|mRNA processing; GO:0008380|RNA splicing	GO:0005681|spliceosomal complex	GO:0003723|RNA binding	--	--	1702	XP_025878159.1	XP_025878159.1 phytolongin Phyl1.1 isoform X1 [Oryza sativa Japonica Group]	sp|Q09442|SF3B4_CAEEL	sp|Q09442|SF3B4_CAEEL Splicing factor 3B subunit 4 OS=Caenorhabditis elegans GN=sap-49 PE=1 SV=2	_	_	_	_	_	PF00076.19|RRM_1|RNA recognition motif. (a.k.a. RRM, RBD, or RNP domain)|XM_026022375.1|m.10217:17-87
LOC107277263	0.303062142305947	0.2911354669491	0.0560364231853863	0.973146049578241	0.999996531268735	up	no	0.434536731355194	0.203556630292214	0.271093065270433	0.246803214237008	0.117821641899372	0.508781544710921	NC_029266.1	8131260	8136914	-	LOC107277263	--	--	--	--	--	--	5387	XP_025877409.1	XP_025877409.1 ankyrin repeat and SOCS box protein 11 isoform X2 [Oryza sativa Japonica Group]	_	_	39947.LOC_Os11g14480.1	conserved hypothetical protein	_	KOG0504	_	PF12796.4|Ank_2|Ankyrin repeats (3 copies)|XM_026021624.1|m.2752:65-151;PF13637.3|Ank_4|Ankyrin repeats (many copies)|XM_026021624.1|m.2752:97-149
LOC107277264	0.784079823068409	0.738514099512539	0.08525454618699	0.882206070041505	0.999996531268735	up	no	0.764672478705994	1.10644737424595	0.481119616253282	0.615649432750035	1.24673721498238	0.353155650805201	NC_029258.1	14342447	14350984	-	LOC107277264	--	GO:0006351|transcription, DNA-templated	GO:0005634|nucleus	GO:0003700|DNA-binding transcription factor activity; GO:0043565|sequence-specific DNA binding	ko:K09419|HSFF	--	3123	XP_015627976.1	XP_015627976.1 heat stress transcription factor B-4d [Oryza sativa Japonica Group]	sp|Q10KX8|HFB4D_ORYSJ	sp|Q10KX8|HFB4D_ORYSJ Heat stress transcription factor B-4d OS=Oryza sativa subsp. japonica GN=HSFB4D PE=3 SV=1	39947.LOC_Os03g25120.1	HSF-type DNA-binding domain containing protein, expressed; Transcriptional regulator that sp [...]	COG5169	KOG0627	_	PF00447.14|HSF_DNA-bind|HSF-type DNA-binding|XM_026024248.1|m.11691:37-126
LOC107277265	1.7345922104115	1.9171639519824	-0.143589	0.498906969405104	0.999996531268735	down	no	1.96075181865338	1.60701817150541	1.63600664107571	1.80061641999097	2.26214359087782	1.68873184507842	NC_029261.1	30697806	30700426	+	LOC107277265	--	--	--	--	--	--	1925	XP_015642444.1	XP_015642444.1 uncharacterized protein LOC4342091 [Oryza sativa Japonica Group]	_	_	39947.LOC_Os06g50670.1	expressed protein	_	_	NOG266175	PF07762.11|DUF1618|Protein of unknown function (DUF1618)|XM_015787685.2|m.7920:219-415
LOC107277267	2.42434688474727	0.0233215425588514	6.19093576164548	2.56929274086436e-14	3.44708404903731e-11	up	yes	1.87239492634966	2.3712952237841	3.02935050410806	0	0.0699646276765542	0	NC_029260.1	24054714	24056839	-	LOC107277267	--	--	--	--	--	--	2034	XP_015638731.1	XP_015638731.1 uncharacterized protein LOC107277267 [Oryza sativa Japonica Group]	_	_	39947.LOC_Os05g41050.1	expressed protein	_	_	NOG275616	_
LOC107277268	9.45770305046461	8.97856578666948	0.0749235193702158	0.827066956730793	0.999996531268735	up	no	7.68612483807318	9.78475320690866	10.902231106412	9.15770121464934	7.81473237883419	9.96326376652491	NC_029257.1	32384524	32396075	+	LOC107277268	--	--	--	GO:0046872|metal ion binding	--	--	5768	XP_015625861.1	XP_015625861.1 uncharacterized protein LOC107277268 isoform X1 [Oryza sativa Japonica Group]	sp|Q7ZVP1|JADE3_DANRE	sp|Q7ZVP1|JADE3_DANRE Protein Jade-3 OS=Danio rerio GN=jade3 PE=2 SV=1	39947.LOC_Os02g52960.1	PHD-finger domain containing protein, putative, expressed	COG5141	KOG0954	_	PF13832.3|zf-HC5HC2H_2|PHD-zinc-finger like domain|XM_015770375.2|m.5362:359-480;PF13832.3|zf-HC5HC2H_2|PHD-zinc-finger like domain|XM_015770375.2|m.5362:1159-1265;PF13771.3|zf-HC5HC2H|PHD-like zinc-binding domain|XM_015770375.2|m.5362:390-481;PF13771.3|zf-HC5HC2H|PHD-like zinc-binding domain|XM_015770375.2|m.5362:1180-1266;PF13831.3|PHD_2|PHD-finger|XM_015770375.2|m.5362:307-339;PF13831.3|PHD_2|…
LOC107277277	0.617752311222631	0.392378957044271	0.641640575725204	0.485020209542385	0.999996531268735	up	no	0.789015649634111	0.995914615977052	0.0683266680567286	0.399146316038994	0.319554010540669	0.458436544553149	NC_029256.1	841491	842924	-	LOC107277277	--	--	--	--	--	--	1336	XP_015623665.1	XP_015623665.1 uncharacterized protein LOC107277277 [Oryza sativa Japonica Group]	_	_	39947.LOC_Os01g02550.1	protein kinase domain containing protein, expressed	COG0515	KOG1187	_	_
LOC107277279	2.26655346965579	2.82455804516122	-0.316272	0.659627715327618	0.999996531268735	down	no	4.43269872456262	1.71098432360596	0.655977360798789	2.90044597696284	4.11207837588128	1.46114978263955	NC_029262.1	11431311	11442875	-	LOC107277279	--	--	--	--	--	--	3945	XP_015645630.1	XP_015645630.1 disease resistance protein RGA5-like [Oryza sativa Japonica Group]	_	_	39947.LOC_Os07g19320.1	stripe rust resistance protein Yr10, putative	_	KOG4658	_	PF00931.19|NB-ARC|NB-ARC domain|XM_015790145.2|m.10593:190-465
LOC107277281	5.90172595246355	7.79099455261404	-0.400079	0.62914340497623	0.999996531268735	down	no	2.71135245517494	5.33453185638307	9.65929354583263	6.18847715826541	1.25415370180062	15.9303527977761	NC_029260.1	29236691	29240092	+	LOC107277281	--	GO:0009451|RNA modification	GO:0005739|mitochondrion; GO:0043231|intracellular membrane-bounded organelle	GO:0003723|RNA binding; GO:0004519|endonuclease activity; GO:0008270|zinc ion binding	--	--	3336	XP_015640008.1	XP_015640008.1 pentatricopeptide repeat-containing protein At4g01030, mitochondrial [Oryza sativa Japonica Group]	sp|Q9SV26|PP297_ARATH	sp|Q9SV26|PP297_ARATH Pentatricopeptide repeat-containing protein At4g01030, mitochondrial OS=Arabidopsis thaliana GN=PCMP-H65 PE=3 SV=2	39947.LOC_Os05g50950.1	pentatricopeptide repeat protein PPR986-12, putative, expressed	_	KOG4197	_	PF13041.3|PPR_2|PPR repeat family|XM_015784522.2|m.791:255-303;PF13041.3|PPR_2|PPR repeat family|XM_015784522.2|m.791:357-400;PF13041.3|PPR_2|PPR repeat family|XM_015784522.2|m.791:391-437;PF13041.3|PPR_2|PPR repeat family|XM_015784522.2|m.791:426-474;PF13041.3|PPR_2|PPR repeat family|XM_015784522.2|m.791:527-574;PF01535.17|PPR|PPR repeat|XM_015784522.2|m.791:131-152;PF01535.17|PPR|PPR repeat|XM_…
LOC107277284	0.669716265228505	0.642894899088422	0.0580818760343782	0.935139652602951	0.999996531268735	up	no	0.756939008111205	0.835385913036458	0.416823874537851	0.695707081837046	0.990957901180455	0.242019714247764	NC_029265.1	4946709	4948550	+	LOC107277284	--	--	GO:0016021|integral component of membrane	GO:0004497|monooxygenase activity; GO:0005506|iron ion binding; GO:0016705|oxidoreductase activity, acting on paired donors, with incorporation or reduction of molecular oxygen; GO:0020037|heme binding	--	--	1752	XP_015613754.1	XP_015613754.1 premnaspirodiene oxygenase [Oryza sativa Japonica Group]	sp|A6YIH8|C7D55_HYOMU	sp|A6YIH8|C7D55_HYOMU Premnaspirodiene oxygenase OS=Hyoscyamus muticus GN=CYP71D55 PE=1 SV=1	_	_	_	_	_	PF00067.19|p450|Cytochrome P450|XM_015758268.2|m.11766:67-519
LOC107277285	0.146541829798543	0.528980869075459	-1.78369	0.158708899427298	0.999996531268735	down	no	0.334817145406235	0.104808343989393	0	0.915119230628307	0.560488588791301	0.11133478780677	NC_029261.1	10887332	10889957	+	LOC107277285	--	--	--	--	--	--	2539	BAD53457.1	BAD53457.1 embryogenesis transmembrane protein-like [Oryza sativa Japonica Group]	_	_	_	_	_	_	_	PF13962.3|PGG|Domain of unknown function|XM_026026410.1|m.3731:4-77;PF13962.3|PGG|Domain of unknown function|XM_026026410.1|m.3731:178-283;PF13962.3|PGG|Domain of unknown function|XM_026026410.1|m.3731:328-437;PF13962.3|PGG|Domain of unknown function|XM_026026410.1|m.3731:561-671
LOC107277288	1.69549532068229	1.51971198482035	0.156930749762444	0.756217213767615	0.999996531268735	up	no	1.47712538571401	2.15269416371919	1.45666641261366	1.62084947789695	2.14471356010629	0.793572916457797	NC_029259.1	22565760	22567192	-	LOC107277288	--	--	--	--	--	--	1128	XP_025880563.1	XP_025880563.1 probable serine/threonine-protein kinase ifkB [Oryza sativa Japonica Group]	_	_	_	_	_	_	_	_
LOC107277292	2.73435957237962	3.07947267338529	-0.170891	0.63821056421418	0.999996531268735	down	no	1.87952680911099	2.70062877524245	3.62292313278541	2.7404340710474	2.33139687632252	4.16658707278595	NC_029260.1	250703	256990	+	LOC107277292	--	GO:0006189|'de novo' IMP biosynthetic process; GO:0006541|glutamine metabolic process; GO:0009555|pollen development; GO:0055046|microgametogenesis	GO:0005739|mitochondrion; GO:0009507|chloroplast; GO:0009570|chloroplast stroma	GO:0004642|phosphoribosylformylglycinamidine synthase activity; GO:0005524|ATP binding; GO:0046872|metal ion binding	ko:K01952|purL,PFAS	ko00230|Purine metabolism; ko01100|Metabolic pathways; ko01110|Biosynthesis of secondary metabolites	5233	XP_015640094.1	XP_015640094.1 probable phosphoribosylformylglycinamidine synthase, chloroplastic/mitochondrial [Oryza sativa Japonica Group]	sp|Q9M8D3|PUR4_ARATH	sp|Q9M8D3|PUR4_ARATH Probable phosphoribosylformylglycinamidine synthase, chloroplastic/mitochondrial OS=Arabidopsis thaliana GN=At1g74260 PE=2 SV=3	39947.LOC_Os05g01440.1	phosphoribosylformylglycinamidine synthase, putative, expressed	COG0046;COG0047	KOG1907	_	PF13507.3|GATase_5|CobB/CobQ-like glutamine amidotransferase domain|XR_003242379.1|m.9069:1145-1414;PF02769.19|AIRS_C|AIR synthase related protein, C-terminal domain|XR_003242379.1|m.9069:538-692;PF02769.19|AIRS_C|AIR synthase related protein, C-terminal domain|XR_003242379.1|m.9069:947-1077
LOC107277296	2.07326339767649	2.5522029238374	-0.298539	0.69717199202661	0.999996531268735	down	no	2.77374257027596	2.41185847784654	1.03418914490698	2.2727394680632	4.70777394864205	0.676095354806945	NC_029266.1	931140	933465	-	LOC107277296	--	--	--	--	--	--	1212	XP_015615981.1	XP_015615981.1 protein LURP-one-related 5 isoform X1 [Oryza sativa Japonica Group]	_	_	_	_	_	_	_	PF04525.9|LOR|LURP-one-related|XM_015760495.2|m.941:28-218
LOC107277297	1.22182870690954	1.19648691072795	0.0299893909487739	0.978744072975948	0.999996531268735	up	no	1.68647434759015	1.18935408694653	0.78965768619195	1.18619261098687	1.80552315990222	0.597744961294746	NC_029267.1	2971296	2974227	+	LOC107277297	--	--	--	--	--	--	867	BAT15977.1	BAT15977.1 Os12g0159500, partial [Oryza sativa Japonica Group]	_	_	_	_	_	_	_	_
LOC107277301	213.01512735285	247.127665601551	-0.214291	0.330766996903801	0.999996531268735	down	no	239.925865771832	222.058015409505	177.061500877214	213.02802685518	305.651081502888	222.703888446584	NC_029259.1	19712666	19716872	+	LOC107277301	--	GO:0006412|translation	GO:0005840|ribosome	GO:0003735|structural constituent of ribosome; GO:0046872|metal ion binding	ko:K02978|RP-S27e,RPS27	ko03010|Ribosome	663	XP_015636850.1	XP_015636850.1 40S ribosomal protein S27 [Oryza sativa Japonica Group]	sp|Q96564|RS27_HORVU	sp|Q96564|RS27_HORVU 40S ribosomal protein S27 OS=Hordeum vulgare GN=RPS27 PE=3 SV=2	_	_	_	_	_	PF01667.14|Ribosomal_S27e|Ribosomal protein S27|XM_015781364.2|m.4171:82-136
LOC107277303	0.953771415815561	0.787708700395254	0.272829000196054	0.498500789826806	0.999996531268735	up	no	1.07977396488021	0.831155810689437	0.950384471877037	0.594845852117307	1.08157083255285	0.686709416515605	NC_029259.1	4314196	4316318	-	LOC107277303	--	--	--	--	--	--	1666	BAS87853.1	BAS87853.1 Os04g0162701 [Oryza sativa Japonica Group]	_	_	_	_	_	_	_	_
LOC107277305	1.01845735554555	1.22905663368423	-0.26876	0.627835444827645	0.999996531268735	down	no	0.854207499008586	1.07664624523355	1.12451832239451	0.441622756296559	1.33370831993515	1.91183882482098	NC_029257.1	32323652	32326105	+	LOC107277305	--	GO:0000209|protein polyubiquitination; GO:0006511|ubiquitin-dependent protein catabolic process; GO:0043161|proteasome-mediated ubiquitin-dependent protein catabolic process	GO:0005618|cell wall	GO:0046872|metal ion binding; GO:0061630|ubiquitin protein ligase activity	--	--	2070	XP_015623166.1	XP_015623166.1 probable E3 ubiquitin-protein ligase RHC1A [Oryza sativa Japonica Group]	sp|O22197|RHC1A_ARATH	sp|O22197|RHC1A_ARATH Probable E3 ubiquitin-protein ligase RHC1A OS=Arabidopsis thaliana GN=RHC1A PE=2 SV=1	39947.LOC_Os02g52870.1	zinc finger, C3HC4 type domain containing protein, expressed	_	KOG0800	_	PF13639.3|zf-RING_2|Ring finger domain|XM_015767680.2|m.5329:198-240;PF14369.3|zinc_ribbon_9|zinc-ribbon|XM_015767680.2|m.5329:19-52;PF13923.3|zf-C3HC4_2|Zinc finger, C3HC4 type (RING finger)|XM_015767680.2|m.5329:198-239;PF17123.2|zf-RING_11|RING-like zinc finger|XM_015767680.2|m.5329:198-226;PF13445.3|zf-RING_UBOX|RING-type zinc-finger|XM_015767680.2|m.5329:199-237;PF00097.22|zf-C3HC4|Zinc fing…
LOC107277307	0.464424928498423	0.253141281127041	0.850342224161033	0.528534806524201	0.999996531268735	up	no	0.692497787455238	0.700776998040032	0	0.160491415999627	0.499677151313593	0.099255276067903	NC_029259.1	17847045	17868922	-	LOC107277307	--	GO:0007166|cell surface receptor signaling pathway; GO:0009311|oligosaccharide metabolic process; GO:0009751|response to salicylic acid; GO:0009826|unidimensional cell growth; GO:0009992|cellular water homeostasis	GO:0005623|cell; GO:0016021|integral component of membrane	GO:0004674|protein serine/threonine kinase activity; GO:0005509|calcium ion binding; GO:0005524|ATP binding; GO:0030247|polysaccharide binding	--	--	1424	EEC77104.1	EEC77104.1 hypothetical protein OsI_15523 [Oryza sativa Indica Group]	sp|Q9LMP1|WAK2_ARATH	sp|Q9LMP1|WAK2_ARATH Wall-associated receptor kinase 2 OS=Arabidopsis thaliana GN=WAK2 PE=1 SV=1	_	_	_	_	_	PF13947.3|GUB_WAK_bind|Wall-associated receptor kinase galacturonan-binding|XM_015779324.2|m.3777:34-137
LOC107277316	535.192173774327	421.14902618375	0.345718889690211	0.598883017258742	0.999996531268735	up	no	553.100199103171	642.340892395339	410.135429824471	248.782709079823	870.179946345481	144.484423125947	NC_029262.1	1385325	1386103	+	LOC107277316	--	GO:0006952|defense response; GO:0009607|response to biotic stimulus	GO:0005576|extracellular region	--	--	--	779	XP_015644657.1	XP_015644657.1 pathogenesis-related protein 1 [Oryza sativa Japonica Group]	sp|Q41359|PR1_SAMNI	sp|Q41359|PR1_SAMNI Pathogenesis-related protein PR-1 type OS=Sambucus nigra PE=2 SV=1	39947.LOC_Os07g03279.1	SCP-like extracellular protein, expressed	_	KOG3017	_	PF00188.23|CAP|Cysteine-rich secretory protein family|XM_015789183.2|m.8596:36-159
LOC107277318	2.00411276950408	2.01833319407621	-0.0101502	0.982669623855787	0.999996531268735	down	no	2.2972766758894	2.28965149952353	1.42541013309932	2.06350977189238	3.21077442024955	0.780715390086688	NC_029266.1	26773638	26775313	-	LOC107277318	--	--	--	--	--	--	1569	XP_015615993.1	XP_015615993.1 uncharacterized protein LOC107277318 [Oryza sativa Japonica Group]	_	_	_	_	_	_	_	_
LOC107277319	1.61153314645697	4.24559898710636	-1.392	0.00677918610031361	0.555039882811691	down	no	1.33988187820651	1.84207082537694	1.65264673578745	7.09876834701937	2.7279498918999	2.9100787223998	NC_029267.1	15498848	15499786	-	LOC107277319	--	--	--	--	--	--	939	XP_015619445.1	XP_015619445.1 uncharacterized protein LOC107277319 [Oryza sativa Japonica Group]	_	_	_	_	_	_	_	_
LOC107277321	0.505985664735941	0.361557442692045	0.473745716515412	0.374573962597312	0.999996531268735	up	no	0.47569553754764	0.689981944749755	0.352279511910427	0.385860693363311	0.494268200384757	0.204543434328066	NC_029261.1	7078560	7082611	-	LOC107277321	--	GO:0000209|protein polyubiquitination; GO:0006511|ubiquitin-dependent protein catabolic process; GO:0043161|proteasome-mediated ubiquitin-dependent protein catabolic process	--	GO:0046872|metal ion binding; GO:0061630|ubiquitin protein ligase activity	--	--	2073	XP_015641730.1	XP_015641730.1 uncharacterized protein LOC107277321 [Oryza sativa Japonica Group]	sp|O22283|RHC2A_ARATH	sp|O22283|RHC2A_ARATH Probable E3 ubiquitin-protein ligase RHC2A OS=Arabidopsis thaliana GN=RHC2A PE=2 SV=1	_	_	_	_	_	_
LOC107277324	2.18996750997048	2.6107466365604	-0.252496	0.630286121778333	0.999996531268735	down	no	2.80274084078025	2.47880411681575	1.28835757231543	2.75245496585285	3.8562964975446	1.22348844628376	NC_029266.1	27005711	27009745	+	LOC107277324	--	GO:0006468|protein phosphorylation; GO:0048544|recognition of pollen	GO:0005886|plasma membrane; GO:0016021|integral component of membrane	GO:0004674|protein serine/threonine kinase activity; GO:0005516|calmodulin binding; GO:0005524|ATP binding; GO:0030246|carbohydrate binding	ko:K04733|IRAK4	--	2657	XP_025876866.1	XP_025876866.1 putative cysteine-rich receptor-like protein kinase 35 [Oryza sativa Japonica Group]	sp|Q9ZT07|RKS1_ARATH	sp|Q9ZT07|RKS1_ARATH G-type lectin S-receptor-like serine/threonine-protein kinase RKS1 OS=Arabidopsis thaliana GN=RKS1 PE=3 SV=3	39947.LOC_Os11g44660.1	protein kinase, putative, expressed	COG0515	KOG1187	_	PF00069.22|Pkinase|Protein kinase domain|XM_026021081.1|m.5772:188-391;PF07714.14|Pkinase_Tyr|Protein tyrosine kinase|XM_026021081.1|m.5772:188-394
LOC107277337	1.91037386561494	1.15180887316291	0.725014454185682	0.550646980862263	0.999996531268735	up	no	0.326177738968414	0.917340057546248	4.48760380033017	1.87252814382939	0.170633156707567	1.41226531895178	NC_029259.1	30105672	30106719	-	LOC107277337	--	--	--	--	--	--	834	XP_015635356.1	XP_015635356.1 uncharacterized protein LOC107277337 [Oryza sativa Japonica Group]	_	_	39947.LOC_Os12g39290.1	expressed protein	_	_	NOG257852	PF08711.8|Med26|TFIIS helical bundle-like domain|XM_015779870.2|m.7088:84-122
[truncated: 22,432 more rows]
